# Supplementary material for: Genome and Transcriptome Analysis of the Fungal Pathogen Fusarium oxysporum f. sp. cubense Causing Banana Vascular Wilt Disease
Source: PLoS One. 2014 Apr 17;9(4):e95543. doi: 10.1371/journal.pone.0095543 (PMC3990668; doi:10.1371/journal.pone.0095543)
Supplement: File S1 — Tables S1–S15. Table S1 in File S1. Statistics of sequencing data. Table S2 in File S1. Statistics of the assembled sequence length. Table S3 in File S1. Fast evolution genes in the banana fungal pathogens Foc1 and Foc4. Table S4 in File S1. The putative virulence associated genes in the banana fungal pathogens Foc1 and Foc4. Table S5 in File S1. The number of putative virulence associated genes in the sequenced fungi. Table S6 in File S1. The predict backbone genes involved in the biosynthesis of secondary metabolites in the banana fungal pathogens Foc1 and Foc4. Table S7 in File S1. The 26 predicted secondary metabolite synthesis gene clusters in Foc1. Table S8 in File S1. The 30 predicted secondary metabolite synthesis gene clusters in Foc4. Table S9 in File S1. The number of genes encoding putative G-protein coupled receptors encoded in F. oxysporum f. sp. cubense. Table S10 in File S1. Families of protein kinases in Foc1 and Foc4. Table S11 in File S1. The number of transcription factors in Foc1 and Foc4. Table S12 in File S1. Comparison of expression patterns between RNA-seq expression and quantitative real time PCR. Table S13 in File S1. Molecular functional classification of the differentially expressed genes in Foc1 based on GO.level2 and GO.level3. Table S14 in File S1. Molecular functional classification of the differentially expressed genes in Foc4 based on GO.level2 and GO.level3. Table S15 in File S1. The transcript levels of putative G protein coupled receptor and G protein genes. (XLSX) [file pone.0095543.s005.xlsx]

## Sheet: Table S1
Table S1. Statistic of sequencing data.
Isolate	Insert size	Reads length (bp)	Raw		After filter
			Total data (G)	Coverage (×)		Total data (G)	Coverage (×)
Foc1	500 bp	100_100	2.04	45.36		1.78	39.65
	10 kb	49_49	2.75	61.18		1.97	43.83
	Total		4.79	106.54		3.76	83.48
Foc4	500	100_100	1.91	42.44		1.67	37.12
	2 kb	44_44	1.16	25.71		1.06	23.58
	5 kb	44_44	0.73	16.26		0.51	11.27
	10 kb	49_49	2.16	48.07		0.69	15.43
	Total		5.96	132.48		3.93	87.4

## Sheet: Table S2
Table S2. Statistics of the assembled sequence length.
	Foc1				Foc4
	Contig		Scaffold		Contig		Scaffold
	Length (bp)	Number	Length (bp)	Number	Length (bp)	Number	Length (bp)	Number
N50	23057	620	653140	20	15818	960	1947538	9
Total size (bp)	47081305		47838312		48994978		53119146
Longest	99687		3690067		115802		6307302
Total Number (>100 bp)	6169		2485		7156		2090
Total Number (>2 kb)	2977		461		4109		164

## Sheet: Table S3
Table S3. Fast evolution genes in Foc1 and Foc4.
Foc1 Gene_ID	Foc4 Gene_ID	Amino acid identity	GO	IPR	KEGG	Swissport
Foc1g00021	Foc4g00032	0.337912	GO:0003677; DNA binding; Molecular Function	IPR006600; Centromere protein Cenp-B, helix-turn-helix domain&IPR007889; Helix-turn-helix, Psq	similar to transposase ; K06125 4-hydroxybenzoate hexaprenyltransferase [EC:2.5.1.-]	none
Foc1g00066	Foc4g00193	0.299436	GO:0003676; nucleic acid binding; Molecular Function&GO:0008270; zinc ion binding; Molecular Function	IPR001878; Zinc finger, CCHC-type	none	none
Foc1g00210	Foc4g00349	0.449735	none	none	similar to predicted protein; K14303 nuclear pore complex protein Nup160	none
Foc1g00388	Foc4g00089	0.305952	none	none	none	none
Foc1g00692	Foc4g06403	0.420993	GO:0003700; transcription factor activity; Molecular Function&GO:0003824; catalytic activity; Molecular Function&GO:0005488; binding; Molecular Function&GO:0005634; nucleus; Cellular Component&GO:0006355; regulation of transcription, DNA-dependent; Biological Process&GO:0006808; regulation of nitrogen utilization; Biological Process&GO:0008152; metabolic process; Biological Process&GO:0008270; zi…	IPR001138; Fungal transcriptional regulatory protein, N-terminal&IPR008030; NmrA-like&IPR016040; NAD(P)-binding domain	hypothetical protein; K00472 prolyl 4-hydroxylase [EC:1.14.11.2]	NMRL1_CHICK NmrA-like family domain-containing protein 1 OS=Gallus gallus GN=NMRAL1 PE=2 SV=1
Foc1g00695	Foc4g06406	0.473134	GO:0005215; transporter activity; Molecular Function&GO:0006810; transport; Biological Process&GO:0016021; integral to membrane; Cellular Component&GO:0055085; transmembrane transport; Biological Process	IPR005828; General substrate transporter&IPR016196; Major facilitator superfamily, general substrate transporter	hypothetical protein; K05841 sterol 3beta-glucosyltransferase [EC:2.4.1.173]	STL1_YEAST Sugar transporter STL1 OS=Saccharomyces cerevisiae GN=STL1 PE=1 SV=2
Foc1g00973	Foc4g00433	0.39641	none	none	none	none
Foc1g01042	Foc4g02185	0.442321	none	none	none	none
Foc1g01327	Foc4g02221	0.424915	none	none	hypothetical protein ; K08874 transformation/transcription domain-associated protein	FL2D_DANRE Pre-mRNA-splicing regulator WTAP OS=Danio rerio GN=wtap PE=2 SV=1
Foc1g01427	Foc4g00123	0.437552	none	none	hypothetical protein; K03509 DNA polymerase eta subunit [EC:2.7.7.7]	none
Foc1g01524	Foc4g01481	0.252891	none	none	none	none
Foc1g01530	Foc4g01003	0.429094	GO:0003700; transcription factor activity; Molecular Function&GO:0005634; nucleus; Cellular Component&GO:0006355; regulation of transcription, DNA-dependent; Biological Process&GO:0008270; zinc ion binding; Molecular Function	IPR001138; Fungal transcriptional regulatory protein, N-terminal	F-box and WD repeat-containing protein; K03361 F-box and WD-40 domain protein CDC4	none
Foc1g01633	Foc4g00198	0.462545	none	none	none	none
Foc1g01649	Foc4g02852	0.411966	none	none	none	PIF1_DANRE ATP-dependent DNA helicase PIF1 OS=Danio rerio GN=pif1 PE=2 SV=1
Foc1g01775	Foc4g13206	0.467243	none	IPR010573; Fungal trichothecene efflux pump&IPR016196; Major facilitator superfamily, general substrate transporter	hypothetical protein; K10866 DNA repair protein RAD50 [EC:3.6.-.-]	YUSP_BACSU Uncharacterized MFS-type transporter yusP OS=Bacillus subtilis GN=yusP PE=3 SV=1
Foc1g02057	Foc4g01633	0.435394	none	none	none	none
Foc1g02070	Foc4g01646	0.360393	none	none	none	none
Foc1g02177	Foc4g12260	0.36399	none	none	none	none
Foc1g02289	Foc4g00825	0.292688	none	none	none	none
Foc1g02324	Foc4g07627	0.494838	GO:0006810; transport; Biological Process&GO:0016020; membrane; Cellular Component&GO:0055085; transmembrane transport; Biological Process	IPR004841; Amino acid permease-associated region	MG08548.4; hypothetical protein; K03293 amino acid transporter, AAT family	MEU22_SCHPO Probable amino-acid permease meu22 OS=Schizosaccharomyces pombe GN=meu22 PE=2 SV=1
Foc1g02548	Foc4g01011	0.480818	none	none	none	none
Foc1g02556	Foc4g02782	0.455762	none	none	none	none
Foc1g02603	Foc4g14083	0.435181	GO:0003676; nucleic acid binding; Molecular Function&GO:0008270; zinc ion binding; Molecular Function	IPR000571; Zinc finger, CCCH-type	ATP binding protein, putative; K11701 helicase required for RNAi-mediated heterochromatin assembly 1 [EC:3.6.4.13]	ZNFX1h_UMAN NFX1-type zinc finger-containing protein 1 OS=Homo sapiens GN=ZNFX1 PE=1 SV=2
Foc1g02606	Foc4g14081	0.48174	none	IPR019339; CBF1-interacting co-repressor CIR, N-terminal	none	CWC25_GIBZE Pre-mRNA-splicing factor CWC25 OS=Gibberella zeae GN=CWC25 PE=3 SV=1
Foc1g02653	Foc4g09639	0.443578	none	none	none	none
Foc1g02671	Foc4g09622	0.461166	none	none	none	none
Foc1g02737	Foc4g04794	0.470203	GO:0005622; intracellular; Cellular Component&GO:0008270; zinc ion binding; Molecular Function	IPR007087; Zinc finger, C2H2-type&IPR015880; Zinc finger, C2H2-like	none	none
Foc1g02966	Foc4g09543	0.370463	none	none	none	none
Foc1g03316	Foc4g07691	0.286351	none	none	none	none
Foc1g03484	Foc4g05412	0.463752	GO:0003824; catalytic activity; Molecular Function&GO:0009116; nucleoside metabolic process; Biological Process	IPR000845; Nucleoside phosphorylase&IPR001680; WD40 repeat&IPR011046; WD40 repeat-like-containing domain&IPR017986; WD40-repeat-containing domain&IPR019781; WD40 repeat, subgroup&IPR019782; WD40 repeat 2	Pfs, NACHT, and Ankyrin domain protein (EC:2.4.2.-); K00777 [EC:2.4.2.-]	HETE1_PODAN Vegetative incompatibility protein HET-E-1 OS=Podospora anserina GN=HET-E1 PE=4 SV=1
Foc1g03521	Foc4g05368	0.154608	none	none	MYLK; myosin light chain kinase (EC:2.7.11.18); K00907 myosin-light-chain kinase [EC:2.7.11.18]	MYLK_RABIT Myosin light chain kinase, smooth muscle OS=Oryctolagus cuniculus GN=MYLK PE=1 SV=2
Foc1g03724	Foc4g01323	0.499843	none	none	hypothetical protein; K08773 RalA-binding protein 1	none
Foc1g03766	Foc4g01275	0.457017	GO:0000036; acyl carrier activity; Molecular Function&GO:0003824; catalytic activity; Molecular Function&GO:0005488; binding; Molecular Function&GO:0008152; metabolic process; Biological Process&GO:0009058; biosynthetic process; Biological Process&GO:0016788; hydrolase activity, acting on ester bonds; Molecular Function&GO:0048037; cofactor binding; Molecular Function	IPR001031; Thioesterase&IPR006163; Phosphopantetheine-binding&IPR009081; Acyl carrier protein-like&IPR014030; Beta-ketoacyl synthase, N-terminal&IPR014043; Acyl transferase&IPR016035; Acyl transferase/acyl hydrolase/lysophospholipase&IPR016036; Malonyl-CoA ACP transacylase, ACP-binding&IPR016039; Thiolase-like&IPR020841; Polyketide synthase, beta-ketoacyl synthase region	polyketide synthase (EC:2.3.1.-); K00680 [EC:2.3.1.-]	PKSL1_ASPPA Aflatoxin biosynthesis polyketide synthase OS=Aspergillus parasiticus GN=pksL1 PE=2 SV=1
Foc1g04046	Foc4g12303	0.305882	none	none	none	none
Foc1g04089	Foc4g03856	0.33962	GO:0003677; DNA binding; Molecular Function&GO:0005634; nucleus; Cellular Component&GO:0006350; transcription; Biological Process&GO:0008270; zinc ion binding; Molecular Function	IPR007219; Fungal specific transcription factor	none	YIN0_YEAST Uncharacterized transcriptional regulatory protein YIL130W OS=Saccharomyces cerevisiae GN=YIL130W PE=1 SV=1
Foc1g04122	Foc4g00920	0.329805	none	none	none	none
Foc1g04318	Foc4g05760	0.390435	none	none	none	none
Foc1g04477	Foc4g07574	0.487814	none	none	hypothetical protein; K01183 chitinase [EC:3.2.1.14]	none
Foc1g04485	Foc4g01799	0.437235	GO:0003700; transcription factor activity; Molecular Function&GO:0005634; nucleus; Cellular Component&GO:0006355; regulation of transcription, DNA-dependent; Biological Process&GO:0008270; zinc ion binding; Molecular Function	IPR001138; Fungal transcriptional regulatory protein, N-terminal	hypothetical protein; K09240 transcriptional regulatory protein CAT8	PPR1_YEAST Pyrimidine pathway regulatory protein 1 OS=Saccharomyces cerevisiae GN=PPR1 PE=1 SV=1
Foc1g04556	Foc4g01720	0.432546	none	none	none	none
Foc1g04884	Foc4g04004	0.471541	none	none	none	none
Foc1g04952	Foc4g00740	0.457039	none	IPR010730; Heterokaryon incompatibility	AO090011000559; DNA polymerase alpha catalytic subunit; K02320 DNA polymerase alpha subunit A [EC:2.7.7.7]	none
Foc1g04981	Foc4g06312	0.43693	none	none	none	none
Foc1g05234	Foc4g03578	0.447073	none	none	none	none
Foc1g05251	Foc4g03595	0.347925	none	none	none	none
Foc1g05476	Foc4g10024	0.347404	none	IPR010730; Heterokaryon incompatibility	AO090011000559; DNA polymerase alpha catalytic subunit; K02320 DNA polymerase alpha subunit A [EC:2.7.7.7]	none
Foc1g05623	Foc4g05495	0.413963	none	IPR011051; Cupin, RmlC-type	qodI; quercetin dioxygenase (EC:1.13.11.24); K07155 quercetin 2,3-dioxygenase [EC:1.13.11.24]	QDOI_BACSU Quercetin 2,3-dioxygenase OS=Bacillus subtilis GN=qdoI PE=1 SV=2
Foc1g05720	Foc4g05598	0.455248	none	none	PfRh2a; reticulocyte binding protein 2 homolog A; K13849 reticulocyte-binding protein	RBP2A_PLAF7 Reticulocyte-binding protein 2 homolog a OS=Plasmodium falciparum (isolate 3D7) GN=PF13_0198 PE=3 SV=1
Foc1g05955	Foc4g03464	0.446968	none	none	none	none
Foc1g06107	Foc4g02849	0.459381	GO:0003824; catalytic activity; Molecular Function&GO:0009116; nucleoside metabolic process; Biological Process	IPR000845; Nucleoside phosphorylase&IPR002110; Ankyrin repeat&IPR020683; Ankyrin repeat-containing domain	Pfs, NACHT, and Ankyrin domain protein (EC:2.4.2.-); K00777 [EC:2.4.2.-]	YL025_MIMIV Putative ankyrin repeat protein L25 OS=Acanthamoeba polyphaga mimivirus GN=MIMI_L25 PE=4 SV=1
Foc1g06250	Foc4g04872	0.484614	GO:0005215; transporter activity; Molecular Function&GO:0006810; transport; Biological Process&GO:0016021; integral to membrane; Cellular Component&GO:0055085; transmembrane transport; Biological Process	IPR005828; General substrate transporter&IPR016196; Major facilitator superfamily, general substrate transporter	Pc20g12640; K08141 MFS transporter, SP family, general alpha glucoside:H+ symporter	HXT5_YEAST Probable glucose transporter HXT5 OS=Saccharomyces cerevisiae GN=HXT5 PE=1 SV=1
Foc1g06542	Foc4g05829	0.23966	none	none	none	none
Foc1g06985	Foc4g09879	0.286709	none	none	none	none
Foc1g07032	Foc4g09829	0.467147	none	none	none	none
Foc1g07194	Foc4g06147	0.479778	none	IPR003014; PAN-1 domain&IPR003609; Apple-like	none	none
Foc1g07673	Foc4g04952	0.464185	none	IPR020683; Ankyrin repeat-containing domain	none	none
Foc1g07692	Foc4g04975	0.478601	none	none	none	none
Foc1g07790	Foc4g05080	0.433356	none	none	none	none
Foc1g07802	Foc4g05092	0.428246	none	none	none	none
Foc1g07815	Foc4g05108	0.471777	none	none	hypothetical protein; K03380 phenol 2-monooxygenase [EC:1.14.13.7]	none
Foc1g07870	Foc4g04187	0.177692	none	none	none	none
Foc1g07932	Foc4g04260	0.340872	none	IPR002573; Choline/ethanolamine kinase&IPR011009; Protein kinase-like domain	none	none
Foc1g07966	Foc4g04298	0.477922	none	IPR010730; Heterokaryon incompatibility	hypothetical protein; K00688 starch phosphorylase [EC:2.4.1.1]	HET6_NEUCR Heterokaryon incompatibility protein 6, OR allele OS=Neurospora crassa GN=het-6 PE=4 SV=1
Foc1g07996	Foc4g04324	0.358884	none	none	none	none
Foc1g08057	Foc4g04393	0.458994	none	IPR003609; Apple-like	none	none
Foc1g08350	Foc4g15650	0.283966	none	IPR010730; Heterokaryon incompatibility	hypothetical protein; K00688 starch phosphorylase [EC:2.4.1.1]	none
Foc1g08381	Foc4g15616	0.457132	none	none	none	none
Foc1g08846	Foc4g02668	0.422513	none	IPR016196; Major facilitator superfamily, general substrate transporter	MFS transporter, putative; K13336 peroxin-3	YHDC_SCHPO Uncharacterized transporter C1683.12 OS=Schizosaccharomyces pombe GN=SPBC1683.12 PE=2 SV=1
Foc1g09060	Foc4g17040	0.430634	none	none	none	none
Foc1g09061	Foc4g17036	0.273215	none	none	none	none
Foc1g09076	Foc4g12201	0.484513	none	none	alpha/beta family hydrolase (EC:3.-.-.-); K01567 [EC:3.-.-.-]	HYES_CORS2 Soluble epoxide hydrolase OS=Corynebacterium sp. (strain C12) PE=1 SV=3
Foc1g09172	Foc4g12087	0.499459	none	none	none	none
Foc1g09283	Foc4g02895	0.412982	none	none	none	none
Foc1g09630	Foc4g04555	0.34744	GO:0000786; nucleosome; Cellular Component&GO:0003677; DNA binding; Molecular Function&GO:0005634; nucleus; Cellular Component&GO:0006334; nucleosome assembly; Biological Process	IPR005818; Histone H1/H5	hypothetical protein; K11275 histone H1/5	H1_NEUCR Histone H1 OS=Neurospora crassa GN=hh1 PE=3 SV=1
Foc1g09642	Foc4g04569	0.365645	none	none	none	none
Foc1g09681	Foc4g04612	0.246128	none	IPR019050; DFDF motif&IPR019053; FFD/TFG box motif	none	SUM2_SCHPO Protein sum2 OS=Schizosaccharomyces pombe GN=sum2 PE=2 SV=1
Foc1g09703	Foc4g04637	0.475309	none	none	none	none
Foc1g09974	Foc4g09067	0.312212	none	none	none	none
Foc1g10099	Foc4g11672	0.488754	none	IPR001678; Bacterial Fmu (Sun)/eukaryotic nucleolar NOL1/Nop2p	methyltransferase (Ncl1) (EC:2.1.1.-); K00599 [EC:2.1.1.-]	NCL1_YEAST tRNA (cytosine-5-)-methyltransferase NCL1 OS=Saccharomyces cerevisiae GN=NCL1 PE=1 SV=1
Foc1g10221	Foc4g11806	0.4568	none	none	hypothetical protein; K11976 TRIAD3; E3 ubiquitin-protein ligase RNF216 [EC:6.3.2.19]	none
Foc1g10549	Foc4g08114	0.36039	none	none	none	none
Foc1g10913	Foc4g13481	0.483593	none	none	none	none
Foc1g11089	Foc4g16728	0.478553	none	none	none	none
Foc1g11189	Foc4g16846	0.358527	none	IPR001810; Cyclin-like F-box	none	none
Foc1g11340	Foc4g10903	0.464181	none	none	none	none
Foc1g11699	Foc4g01477	0.488998	GO:0005622; intracellular; Cellular Component&GO:0008270; zinc ion binding; Molecular Function	IPR007087; Zinc finger, C2H2-type	none	none
Foc1g11912	Foc4g17274	0.396273	none	none	none	none
Foc1g12051	Foc4g17123	0.471316	GO:0003677; DNA binding; Molecular Function&GO:0005524; ATP binding; Molecular Function	IPR000330; SNF2-related&IPR014001; DEAD-like helicase, N-terminal	Chd8; chromodomain helicase DNA binding protein 8; K04494 chromodomain helicase DNA binding protein 8 [EC:3.6.4.12]	PKL_ARATH CHD3-type chromatin-remodeling factor PICKLE OS=Arabidopsis thaliana GN=PKL PE=1 SV=1
Foc1g12128	Foc4g17044	0.374343	none	none	conserved hypothetical protein; K14145 rhoptry neck protein 2	none
Foc1g12286	Foc4g03970	0.4862	none	none	none	none
Foc1g12298	Foc4g08270	0.430556	none	none	pullulanase, type I (EC:3.2.1.41); K01200 pullulanase [EC:3.2.1.41]	SSP5_STRGN Agglutinin receptor OS=Streptococcus gordonii GN=ssp5 PE=1 SV=2
Foc1g12473	Foc4g08451	0.496348	GO:0003700; transcription factor activity; Molecular Function&GO:0005634; nucleus; Cellular Component&GO:0006355; regulation of transcription, DNA-dependent; Biological Process&GO:0008270; zinc ion binding; Molecular Function	IPR001138; Fungal transcriptional regulatory protein, N-terminal	hypothetical protein; K09246 arginine metabolism regulation protein II	ARGR2_YEAST Arginine metabolism regulation protein II OS=Saccharomyces cerevisiae GN=ARGR2 PE=1 SV=3
Foc1g12510	Foc4g08490	0.474907	GO:0016614; oxidoreductase activity, acting on CH-OH group of donors; Molecular Function&GO:0050660; FAD binding; Molecular Function	IPR000172; Glucose-methanol-choline oxidoreductase, N-terminal&IPR007867; Glucose-methanol-choline oxidoreductase, C-terminal	glucose-methanol-choline oxidoreductase; K00108 choline dehydrogenase [EC:1.1.99.1]	BETA_PSEAE Choline dehydrogenase OS=Pseudomonas aeruginosa GN=betA PE=3 SV=1
Foc1g12750	Foc4g13753	0.452847	none	none	none	none
Foc1g12825	Foc4g13836	0.482983	none	none	hypothetical protein; K14950 cation-transporting ATPase 13A1 [EC:3.6.3.-]	none
Foc1g13071	Foc4g07133	0.495693	none	IPR011046; WD40 repeat-like-containing domain	hypothetical protein; K11799 WD repeat-containing protein 21A	none
Foc1g13258	Foc4g07336	0.193835	none	none	none	none
Foc1g13571	Foc4g10536	0.492951	none	none	none	YFT6_SCHPO Uncharacterized leucine-rich repeat-containing protein C926.06c OS=Schizosaccharomyces pombe GN=SPAC926.06c PE=1 SV=1
Foc1g13603	Foc4g10493	0.395381	GO:0005488; binding; Molecular Function	IPR000357; HEAT&IPR012954; BP28, C-terminal&IPR016024; Armadillo-type fold	hypothetical protein; K14550 U3 small nucleolar RNA-associated protein 10	UTP10_NEUCR U3 small nucleolar RNA-associated protein 10 OS=Neurospora crassa GN=utp-10 PE=3 SV=1
Foc1g13939	Foc4g11381	0.357734	none	none	none	none
Foc1g14073	Foc4g13083	0.450409	GO:0005732; small nucleolar ribonucleoprotein complex; Cellular Component&GO:0006364; rRNA processing; Biological Process&GO:0019843; rRNA binding; Molecular Function	IPR007504; Gar1 protein RNA-binding region	hypothetical protein; K11128 H/ACA ribonucleoprotein complex subunit 1	GAR1_CHAGB H/ACA ribonucleoprotein complex subunit 1 OS=Chaetomium globosum GN=GAR1 PE=3 SV=1
Foc1g14140	Foc4g13008	0.4372	GO:0003735; structural constituent of ribosome; Molecular Function&GO:0005622; intracellular; Cellular Component&GO:0005840; ribosome; Cellular Component&GO:0006412; translation; Biological Process	IPR001865; Ribosomal protein S2	hypothetical protein; K02967 small subunit ribosomal protein S2	RT04_YEAST 37S ribosomal protein MRP4, mitochondrial OS=Saccharomyces cerevisiae GN=MRP4 PE=1 SV=1
Foc1g14270	Foc4g12865	0.390773	none	none	none	none
Foc1g14701	Foc4g15894	0.474543	none	none	none	none
Foc1g14706	Foc4g15899	0.497206	none	none	none	none
Foc1g14949	Foc4g16166	0.492683	none	none	none	none
Foc1g14990	Foc4g16209	0.465931	GO:0005515; protein binding; Molecular Function&GO:0008270; zinc ion binding; Molecular Function	IPR001607; Zinc finger, UBP-type&IPR001841; Zinc finger, RING-type&IPR011422; BRCA1-associated 2&IPR018957; Zinc finger, C3HC4 RING-type	hypothetical protein; K10632 BRCA1-associated protein [EC:6.3.2.19]	EPT1_SCHPO RING finger protein ETP1 homolog OS=Schizosaccharomyces pombe GN=SPAC16E8.13 PE=2 SV=1
Foc1g15019	Foc4g16240	0.491094	none	IPR018869; Protein of unknown function DUF2467	none	none
Foc1g15128	Foc4g16359	0.360484	none	none	none	none
Foc1g15298	Foc4g16547	0.486362	GO:0000036; acyl carrier activity; Molecular Function&GO:0003824; catalytic activity; Molecular Function&GO:0005488; binding; Molecular Function&GO:0008152; metabolic process; Biological Process&GO:0008270; zinc ion binding; Molecular Function&GO:0016491; oxidoreductase activity; Molecular Function&GO:0055114; oxidation reduction; Biological Process	IPR009081; Acyl carrier protein-like&IPR011032; GroES-like&IPR013149; Alcohol dehydrogenase, zinc-binding&IPR013154; Alcohol dehydrogenase GroES-like&IPR013217; Methyltransferase type 12&IPR013968; Polyketide synthase, KR&IPR014030; Beta-ketoacyl synthase, N-terminal&IPR014031; Beta-ketoacyl synthase, C-terminal&IPR014043; Acyl transferase&IPR016035; Acyl transferase/acyl hydrolase/lysophospholip…	polyketide synthase (EC:2.3.1.-); K00680 [EC:2.3.1.-]	LNKS_ASPTN Lovastatin nonaketide synthase OS=Aspergillus terreus (strain NIH 2624 / FGSC A1156) GN=lovB PE=3 SV=2
Foc1g15377	Foc4g03032	0.403463	GO:0003824; catalytic activity; Molecular Function&GO:0016020; membrane; Cellular Component	IPR000326; Phosphatidic acid phosphatase type 2/haloperoxidase	PAP2 domain protein (EC:3.-.-.-); K01567 [EC:3.-.-.-]	Y5547_DICDI PA-phosphatase related-family protein DDB_G0275547 OS=Dictyostelium discoideum GN=DDB_G0275547 PE=3 SV=2
Foc1g15540	Foc4g15322	0.497503	none	none	aconitate hydratase/mitochondrial ribosomal protein subunit L49, fusion protein (EC:4.2.1.3); K01681 aconitate hydratase 1 [EC:4.2.1.3]	ACON2_SCHPO Probable aconitate hydratase 2 OS=Schizosaccharomyces pombe GN=SPBP4H10.15 PE=2 SV=2
Foc1g15608	Foc4g15243	0.153087	none	none	none	none
Foc1g15692	Foc4g15146	0.390977	none	none	none	none
Foc1g15705	Foc4g15132	0.460794	none	none	none	none
Foc1g15737	Foc4g15096	0.48315	none	none	none	none
Foc1g16013	Foc4g14782	0.369191	GO:0003700; transcription factor activity; Molecular Function&GO:0005634; nucleus; Cellular Component&GO:0006355; regulation of transcription, DNA-dependent; Biological Process	IPR001289; CCAAT-binding transcription factor, subunit B	MG00354.4; hypothetical protein; K08064 nuclear transcription factor Y, alpha	none
Foc1g16196	Foc4g14574	0.483516	none	none	none	none
Foc1g16199	Foc4g14570	0.489617	none	IPR013126; Heat shock protein 70	hypothetical protein; K03283 heat shock 70kDa protein 1/8	HSP75_ZYGRC Heat shock protein SSB OS=Zygosaccharomyces rouxii (strain ATCC 2623 / CBS 732 / IFO 1130 / NBRC 1623 / NCYC 568) GN=SSB PE=3 SV=3
Foc1g16285	Foc4g14476	0.499328	GO:0003702; RNA polymerase II transcription factor activity; Molecular Function&GO:0005672; transcription factor TFIIA complex; Cellular Component&GO:0006367; transcription initiation from RNA polymerase II promoter; Biological Process	IPR004855; Transcription factor IIA, alpha/beta subunit&IPR009083; Transcription factor IIA, helical&IPR009088; Transcription factor IIA, beta-barrel	hypothetical protein; K03122 transcription initiation factor TFIIA large subunit	TOA1_SCHPO Transcription initiation factor IIA large subunit OS=Schizosaccharomyces pombe GN=toa1 PE=1 SV=1
Foc1g16526	Foc4g14207	0.418577	none	none	none	none
Foc1h16707	Foc4g04068	0.403046	none	none	diaminopropionate ammonia-lyase (EC:4.3.1.15); K01751 diaminopropionate ammonia-lyase [EC:4.3.1.15]	none
Foc1h16725	Foc4g10460	0.476186	none	none	none	none
Foc1h17162	Foc4h17052	0.137601	GO:0008152; metabolic process; Biological Process	IPR016035; Acyl transferase/acyl hydrolase/lysophospholipase	patatin; K06900	none
Foc1h17369	Foc4g06901	0.487574	none	none	none	none
Foc1h17707	Foc4h16726	0.269255	GO:0003824; catalytic activity; Molecular Function&GO:0005488; binding; Molecular Function&GO:0008152; metabolic process; Biological Process	IPR016040; NAD(P)-binding domain	none	none
Foc1h17750	Foc4h17359	0.148884	none	none	none	none
Foc1h17758	Foc4h17352	0.453735	none	none	none	none
Foc1h17805	Foc4g14841	0.415196	GO:0008483; transaminase activity; Molecular Function&GO:0016884; carbon-nitrogen ligase activity, with glutamine as amido-N-donor; Molecular Function&GO:0030170; pyridoxal phosphate binding; Molecular Function	IPR000120; Amidase&IPR005814; Aminotransferase class-III&IPR015424; Pyridoxal phosphate-dependent transferase, major region	acetylornithine aminotransferase, putative; K01845 glutamate-1-semialdehyde 2,1-aminomutase [EC:5.4.3.8]	YC7B_SCHPO Uncharacterized aminotransferase C417.11c OS=Schizosaccharomyces pombe GN=SPCC417.11c PE=2 SV=1

## Sheet: Table S4
Table S4. The putative virulence associated genes in the banana fungal pathogens Foc1 and Foc4.
Virulence associated genes				Foc1				Foc4
PHI accession	Classification	Gene name	Species	Gene ID	0h_RPKM*	48h RPKM**	Fold	Gene_ID	0h_h_RPKM*	48h_RPKM**	Fold
PHI:61	1,3-beta-glucosyltransferase	BGL2	Candida albicans	Foc1g08940	410.58	4966.58	3.6	Foc4g02567	941.49	1668.48	0.83
PHI:804	3'-5' exoribonuclease CSL4	MGG_08628	Magnaporthe oryzae	Foc1g11513	44.89	56.7	0.34	Foc4g11096	59.42	73.01	0.3
PHI:598	3-ketoacyl-CoA thiolase	THIOL	Leptosphaeria maculans	Foc1g01786	0.03	0	-0.0426443	Foc4g13193	0.03	0	-0.0426443
PHI:434	A beta(1-3)glucanosyltransferase	GEL2	Aspergillus fumigatus	Foc1g14461	20.78	14.11	-0.56	Foc4g12650	10.82	5.31	-1.03
PHI:485	A high-affinity iron permease	FTR1	Candida albicans	Foc1g15194	0.23	0	-0.298658	Foc4g16426	8.66	3.97	-1.13
PHI:26	A multidrug resistance gene	CaMDR1	Candida albicans	Foc1g11080	0.17	0.95	2.45	Foc4g16719	0	0.11	0.15056
PHI:405	A P-type ATPase	PDE1	Magnaporthe oryzae	Foc1g15749	23.82	7.08	-1.75	Foc4g15081	12.61	33.54	1.41
PHI:1074	Adaptor protein	STE50	Mycosphaerella graminicola	Foc1g10468	51.32	17.19	-1.58	Foc4g08025	17.1	58.37	1.77
PHI:240	Adenylate cyclase	BAC	Botrytis cinerea	Foc1g15438	20.06	15.19	-0.4	Foc4g15430	15.22	22.68	0.57
PHI:241	Adenylate cyclase	CAC1	Cryptococcus neoformans	Foc1g15438	20.06	15.19	-0.4	Foc4g15430	15.22	22.68	0.57
PHI:332	Adenylate cyclase	CAC1	Colletotrichum lagenarium	Foc1g15438	20.06	15.19	-0.4	Foc4g15430	15.22	22.68	0.57
PHI:204	Adenylate cyclase	CaCDC35	Candida albicans	Foc1g15438	20.06	15.19	-0.4	Foc4g15430	15.22	22.68	0.57
PHI:81	Adenylate cyclase	MAC1	Magnaporthe oryzae	Foc1g15438	20.06	15.19	-0.4	Foc4g15430	15.22	22.68	0.57
PHI:22	Adenylate cyclase	UAC1	Ustilago maydis	Foc1g15438	20.06	15.19	-0.4	Foc4g15430	15.22	22.68	0.57
PHI:198	Adhesin	ALS1	Candida albicans	Foc1g09037	0.03	0.02	-0.51	Foc4g12249	0	0	0
PHI:527	Adhesin	ALS3	Candida albicans	Foc1g09037	0.03	0.02	-0.51	Foc4g12249	0	0	0
PHI:272	Adhesin	SOWgp	Coccidioides immitis	Foc1g14865	55.25	48.02	-0.2	Foc4g16076	57.33	66.38	0.21
PHI:508	AK-toxin biosynthesis	AFT1	Alternaria alternata	Foc1g08835	0.49	12.42	4.67	Foc4g02680	0.98	3.65	1.9
PHI:509	AK-toxin biosynthesis	AFT3	Alternaria alternata	Foc1g16341	30.8	37.48	0.28	Foc4g14413	54.21	93.57	0.79
PHI:133	AK-toxin biosynthesis	AKT1	Alternaria alternata	Foc1g08835	0.49	12.42	4.67	Foc4g02680	0.98	3.65	1.9
PHI:134	AK-toxin biosynthesis	AKT2	Alternaria alternata	Foc1g11851	1.54	1.2	-0.35	Foc4g17344	0.39	0.52	0.43
PHI:881	alcohol dehydrogenase	MGG_04556	Magnaporthe oryzae	Foc1g03246	0.14	0.13	-0.19	Foc4g03823	0.31	0.24	-0.39
PHI:199	Alcohol oxidase	AOX1	Cladosporium fulvum	Foc1g08055	0.13	2.65	4.39	Foc4g04391	0.39	4.35	3.49
PHI:275	Alcohol oxidase	AOX1	Cryptococcus neoformans	Foc1g03119	300.28	293.76	-0.03	Foc4g03096	8.03	168.73	4.39
PHI:348	An ER packaging chaperone	CSH3	Candida albicans	Foc1g15648	31.73	25.7	-0.3	Foc4g15198	20.68	25.18	0.28
PHI:200	Argininosuccinate lyase	ARG1	Fusarium oxysporum	Foc1g13807	12.85	6.76	-0.93	Foc4g10268	43.86	22.62	-0.96
PHI:522	beta-1,3-glucanosyltransferase	GAS1	Fusarium oxysporum	Foc1g05826	875.16	2823.63	1.69	Foc4g06641	1281.76	5521.84	2.11
PHI:33	beta-1,3-glucanosyltransferase	PHR1	Candida albicans	Foc1g05826	875.16	2823.63	1.69	Foc4g06641	1281.76	5521.84	2.11
PHI:323	beta-1,6-glucanase	VFGLU1	Verticillium fungicol	Foc1g15099	0.17	0.1	-0.78	Foc4g16326	4.56	1.72	-1.41
PHI:807	CAAX prenyl protease 1	MGG_06951	Magnaporthe oryzae	Foc1g14601	57.47	19.74	-1.54	Foc4g12503	37.26	47.53	0.35
PHI:288	Calcineurin catalytic subunit	CMP1	Candida albicans	Foc1g14390	57.73	29.31	-0.98	Foc4g12731	64.8	70.73	0.13
PHI:289	Calcineurin catalytic subunit	CNA1	Candida albicans	Foc1g14390	57.73	29.31	-0.98	Foc4g12731	64.8	70.73	0.13
PHI:89	Calcineurin catalytic subunit	CNA1	Cryptococcus neoformans neoformans	Foc1g14390	57.73	29.31	-0.98	Foc4g12731	64.8	70.73	0.13
PHI:139	Capsule-associated gene	CAP10	Cryptococcus neoformans neoformans	Foc1g12622	19.62	10.29	-0.93	Foc4g13618	16.27	20.77	0.35
PHI:106	Catalase	CAT1	Candida albicans	Foc1g09161	0.61	0.52	-0.24	Foc4g12099	5.57	0.17	-5.01
PHI:802	cell pattern formation-associated protein stuA	MGG_00692	Magnaporthe oryzae	Foc1g12715	183.36	17.34	-3.4	Foc4g13712	49.48	156.49	1.66
PHI:419	Cell surface hydrophobicity protein 1	CSH1	Candida albicans	Foc1g10780	0.07	0.68	3.27	Foc4g13342	0.15	0	-0.201634
PHI:1049	Cercosporin toxin biosynthesis	CTB2	Cercospora nicotianae	Foc1g14958	4.3	4.3	0	Foc4g16175	4.48	2.48	-0.85
PHI:1051	Cercosporin toxin biosynthesis	CTB3	Cercospora nicotianae	Foc1g11840	0.38	0.22	-0.78	Foc4g01277	66.99	121.85	0.86
PHI:1046	Cercosporin toxin biosynthesis	CTB5	Cercospora nicotianae	Foc1g04262	1.72	0.27	-2.69	Foc4g05698	51.82	2.75	-4.24
PHI:1047	Cercosporin toxin biosynthesis	CTB6	Cercospora nicotianae	Foc1g02844	76.05	232.75	1.61	Foc4g08958	1.07	4.92	2.2
PHI:1048	Cercosporin toxin biosynthesis	CTB7	Cercospora nicotianae	Foc1g11919	0.21	0.42	1	Foc4g17268	10.58	0.73	-3.85
PHI:276	Chitin synthase	Bcchs1	Botrytis cinerea	Foc1g10918	90.61	15.5	-2.55	Foc4g13488	31.78	37.31	0.23
PHI:549	Chitin synthase	BCCHS3a	Botrytis cinerea	Foc1g12728	149.19	54.57	-1.45	Foc4g13728	132.88	106.2	-0.32
PHI:336	Chitin synthase	CHS2	Fusarium oxysporum	Foc1g08163	0.48	0.31	-0.66	Foc4g09256	3.14	0.86	-1.86
PHI:31	Chitin synthase	CHS3	Candida albicans	Foc1g15394	85.29	41.05	-1.06	Foc4g03014	33.1	79.63	1.27
PHI:337	Chitin synthase	CHS7	Fusarium oxysporum	Foc1g08297	28.37	68.64	1.27	Foc4g09400	34.33	73.26	1.09
PHI:564	Chitin synthase	chsC	Aspergillus fumigatus	Foc1g03633	73.06	150.8	1.05	Foc4g05235	137.62	606.82	2.14
PHI:565	Chitin synthase	chsG	Aspergillus fumigatus	Foc1g12728	149.19	54.57	-1.45	Foc4g13728	132.88	106.2	-0.32
PHI:98	Chitin synthase	umCHS5	Ustilago maydis	Foc1g15394	85.29	41.05	-1.06	Foc4g03014	33.1	79.63	1.27
PHI:389	Chitin synthase	Umchs6	Ustilago maydis	Foc1g06723	125.12	410.18	1.71	Foc4g06854	144.33	426.65	1.56
PHI:236	Chitin synthase	WdCHS2	Wangiella (Exophiala) dermatitidis	Foc1g10918	90.61	15.5	-2.55	Foc4g13488	31.78	37.31	0.23
PHI:237	Chitin synthase	WdCHS3	Wangiella (Exophiala) dermatitidis	Foc1g12728	149.19	54.57	-1.45	Foc4g13728	132.88	106.2	-0.32
PHI:1056	Chitin synthase	CgCHSV	Colletotrichum graminicola	Foc1g06724	93.67	400.04	2.09	Foc4g06856	138.14	600.1	2.12
PHI:285	Chitin synthase	CHSV	Fusarium oxysporum	Foc1g06724	93.67	400.04	2.09	Foc4g06856	138.14	600.1	2.12
PHI:390	Chitin synthase	WdCHS5	Wangiella (Exophiala) dermatitidis	Foc1g06724	93.67	400.04	2.09	Foc4g06856	138.14	600.1	2.12
PHI:286	CLC-type chloride channel gene	CLC-A	Cryptococcus neoformans	Foc1g11098	6.9	4.41	-0.64	Foc4g16738	6.95	4.57	-0.6
PHI:806	CTLH domain-containing protein	MGG_04137	Magnaporthe oryzae	Foc1g08171	43.48	76.74	0.82	Foc4g09264	93.12	90.18	-0.05
PHI:277	Cyclophilin A proteins	BCP1	Botrytis cinerea	Foc1g16421	101.99	246.78	1.27	Foc4g14322	835.13	197.03	-2.08
PHI:213	Cyclophilin A proteins	CPA1	Cryptococcus neoformans	Foc1g16421	101.99	246.78	1.27	Foc4g14322	835.13	197.03	-2.08
PHI:443	Cystathionine betalyase	CBL1	Fusarium graminearum	Foc1g06687	46.94	39.62	-0.24	Foc4g06811	61.74	136.86	1.15
PHI:438	Cytochrome P450s	BcBOT1	Botrytis cinerea	Foc1g08334	1.04	0.31	-1.74	Foc4g15668	1.54	1.66	0.12
PHI:249	Cytochromes P450	CYP1	Magnaporthe oryzae	Foc1g16421	101.99	246.78	1.27	Foc4g14322	835.13	197.03	-2.08
PHI:197	D-arabinono-1,4-lactone oxidase	ALO1	Candida albicans	Foc1g14906	29.49	126.01	2.1	Foc4g16122	106.75	36.09	-1.56
PHI:494	Dioxygenase	PPOA	Aspergillus fumigatus	Foc1g02769	0.07	0	-0.0976108	Foc4g04759	1.7	0.71	-1.26
PHI:496	Dioxygenase	PPOC	Aspergillus fumigatus	Foc1g02769	0.07	0	-0.0976108	Foc4g04759	1.7	0.71	-1.26
PHI:872	DNA mismatch repair protein	MGG_03284	Magnaporthe oryzae	Foc1g13280	5.59	72.39	3.69	Foc4g07358	8.67	34.58	2
PHI:893	DNA polymerase zeta catalytic subunit	MGG_02986	Magnaporthe oryzae	Foc1g08457	0.74	0.52	-0.52	Foc4g15526	1.26	0.27	-2.21
PHI:890	DNA repair protein Rad7	MGG_07015	Magnaporthe oryzae	Foc1g14606	41.52	94.95	1.19	Foc4g12498	13.08	178.59	3.77
PHI:201	Effector	AVR-Pita	Magnaporthe oryzae	Foc1g15068	0	0.12	0.163499	Foc4g16295	0.75	0.57	-0.39
PHI:468	Effector	EPA1	Candida albicans	Foc1g11975	0.38	66	7.45	Foc4g17210	0.05	1.86	5.23
PHI:762	Effector	INF2A	Phytophthora infestans	Foc1g08057	141.88	113.48	-0.32	Foc4g01795	6	66.48	3.47
PHI:763	Effector	INF2A	Phytophthora infestans	Foc1g08057	141.88	113.48	-0.32	Foc4g01795	6	66.48	3.47
PHI:764	Effector	INF2B	Phytophthora infestans	Foc1g11975	0.38	66	7.45	Foc4g17210	0.05	1.86	5.23
PHI:765	Effector	INF2B	Phytophthora infestans	Foc1g11975	0.38	66	7.45	Foc4g17210	0.05	1.86	5.23
PHI:88	Endopolygalacturonase	PECA	Aspergillus flavus	Foc1g02486	1.01	0.59	-0.78	Foc4g01968	1.38	2.22	0.69
PHI:283	Exchange factor	CDC24	Candida albicans	Foc1g10739	45.05	26.85	-0.75	Foc4g13293	13.08	28.11	1.1
PHI:350	Extracellular matrix protein	EMP1	Magnaporthe grisea	Foc1g15831	2744.46	378.57	-2.86	Foc4g14989	490.32	6149.12	3.65
PHI:490	F-box protein	FRP1	Fusarium oxysporum	Foc1g03136	149.11	91.85	-0.7	Foc4g03075	123.48	370.92	1.59
PHI:203	G protein	BCG1	Botrytis cinerea	Foc1g08713	308.35	176.19	-0.81	Foc4g08628	99.24	396.99	2
PHI:334	G protein	CGB1	Cochliobolus heterostrophus	Foc1g10471	39.72	38.83	-0.03	Foc4g08029	43.82	47.46	0.12
PHI:49	G protein	CPG1	Cryphonectria parasitica	Foc1g08713	308.35	176.19	-0.81	Foc4g08628	99.24	396.99	2
PHI:65	G protein	CPGB-1	Cryphonectria parasitica	Foc1g10471	39.72	38.83	-0.03	Foc4g08029	43.82	47.46	0.12
PHI:173	G protein	CTG1	Colletotrichum trifolii	Foc1g08713	308.35	176.19	-0.81	Foc4g08628	99.24	396.99	2
PHI:251	G protein	FGA1	Fusarium oxysporum	Foc1g08713	308.35	176.19	-0.81	Foc4g08628	99.24	396.99	2
PHI:395	G protein	FGA2	Fusarium oxysporum	Foc1g11152	23.92	12.2	-0.97	Foc4g16804	27.01	22.64	-0.25
PHI:300	G protein	FGB1	Fusarium oxysporum	Foc1g10471	39.72	38.83	-0.03	Foc4g08029	43.82	47.46	0.12
PHI:353	G protein	GNA1	Stagonospora nodorum nodorum nodorum	Foc1g08713	308.35	176.19	-0.81	Foc4g08628	99.24	396.99	2
PHI:83	G protein	MAGB	Magnaporthe oryzae	Foc1g08713	308.35	176.19	-0.81	Foc4g08628	99.24	396.99	2
PHI:311	G protein	MGB1	Magnaporthe oryzae	Foc1g10471	39.72	38.83	-0.03	Foc4g08029	43.82	47.46	0.12
PHI:369	G protein	PiGPA1	Phytophthora infestans	Foc1g08713	308.35	176.19	-0.81	Foc4g08628	99.24	396.99	2
PHI:316	G protein	PiGPB1	Phytophthora infestans	Foc1g10471	39.72	38.83	-0.03	Foc4g08029	43.82	47.46	0.12
PHI:385	G protein	tgaA	Trichoderma virens	Foc1g08713	308.35	176.19	-0.81	Foc4g08628	99.24	396.99	2
PHI:574	G protein alpha subunit	BCG3	Botrytis cinerea	Foc1g11152	23.92	12.2	-0.97	Foc4g16804	27.01	22.64	-0.25
PHI:75	G protein alpha subunit	GPA1	Cryptococcus neoformans neoformans	Foc1g11152	23.92	12.2	-0.97	Foc4g16804	27.01	22.64	-0.25
PHI:78	G protein alpha subunit	GPA3	Ustilago maydis	Foc1g11152	23.92	12.2	-0.97	Foc4g16804	27.01	22.64	-0.25
PHI:354	G protein alpha subunit	GPAB	Aspergillus fumigatus	Foc1g11152	23.92	12.2	-0.97	Foc4g16804	27.01	22.64	-0.25
PHI:774	Gamma-butyrobetaine dioxygenase	MGG_09250	Magnaporthe oryzae	Foc1g14552	19.01	1.39	-3.78	Foc4g12557	11.89	5	-1.25
PHI:792	gamma-butyrobetaine dioxygenase	MGG_09250	Magnaporthe oryzae	Foc1g14552	19.01	1.39	-3.78	Foc4g12557	11.89	5	-1.25
PHI:404	GCPR	PTH11	Magnaporthe oryzae	Foc1g07155	0	0	0	Foc4g09695	0	0	0
PHI:501	GDP-GTP exchange factor	ADE2	Saccharomyces cerevisiae	Foc1g01229	12.63	4.49	-1.49	Foc4g13214	20.89	3.07	-2.77
PHI:491	GDP-GTP exchange factor	YVH1	Candida albicans	Foc1g10733	23.59	42.59	0.85	Foc4g13287	9.85	48.13	2.29
PHI:207	GlcNAcP deacetylase	CaNAG2	Candida albicans	Foc1g14809	596.3	620.95	0.06	Foc4g16015	20.46	372.44	4.19
PHI:214	GlcNAcP deacetylase	DAC1	Candida albicans	Foc1g14809	596.3	620.95	0.06	Foc4g16015	20.46	372.44	4.19
PHI:174	Glucosamine-6-phosphate acetyltransferase	GNA1	Candida albicans	Foc1g08517	107.25	94.86	-0.18	Foc4g15463	299.8	80.66	-1.89
PHI:206	Glucosamine-6-phosphate deaminase	CaNAG1	Candida albicans	Foc1g14811	749.15	1258.93	0.75	Foc4g16017	32.18	1697.25	5.72
PHI:221	Glucosamine-6-phosphate deaminase	NAG1	Candida albicans	Foc1g14811	749.15	1258.93	0.75	Foc4g16017	32.18	1697.25	5.72
PHI:1071	Glucosidase1	Gas1	Ustilago maydis	Foc1g14527	2.78	0.89	-1.65	Foc4g12583	9.3	4.06	-1.19
PHI:693	Glucosylceramide synthase	GCS1	Cryptococcus neoformans	Foc1g14549	10.31	7.26	-0.51	Foc4g12560	14.58	10.7	-0.45
PHI:352	Glyoxal oxidase	GLO1	Ustilago maydis	Foc1g06504	0.04	0.24	2.55	Foc4g05866	0.3	5.2	4.09
PHI:183	GPI-modified cell wall protein	RBT1	Candida albicans	Foc1g04477	103.76	400.26	1.95	Foc4h16579	0.11	0.98	3.12
PHI:471	GTPase	CDC42	Candida albicans	Foc1g08616	50.79	15.06	-1.75	Foc4g08730	56	21.59	-1.38
PHI:97	HC-toxin biosynthesis	TOXC	Cochliobolus carbonum	Foc1g11076	27.57	1.82	-3.92	Foc4g16714	21.36	26.22	0.3
PHI:233	HC-toxin biosynthesis	TOXE	Cochliobolus carbonum	Foc1g03213	2.17	0	-1.66448	Foc4g03788	0.41	0	-0.495695
PHI:157	HC-toxin biosynthesis	TOXF	Cochliobolus carbonum	Foc1g09159	11.46	67.2	2.55	Foc4g12102	65.29	36.73	-0.83
PHI:469	HC-toxin biosynthesis	TOXG	Cochliobolus carbonum	Foc1g12540	2.21	0.5	-2.15	Foc4g08522	5.84	1.51	-1.95
PHI:463	Heat shock protein	HSP90	Saccharomyces	Foc1g05818	805.02	9690.13	3.59	Foc4g06650	811.6	3359.37	2.05
PHI:550	Histidine kinase	BOS1	Botrytis cinerea	Foc1g11622	19.61	22.23	0.18	Foc4g11213	19.13	31.84	0.73
PHI:136	Histidine kinase	CaHK1	Candida albicans	Foc1g11622	19.61	22.23	0.18	Foc4g11213	19.13	31.84	0.73
PHI:138	Histidine kinase	CaNIK1	Candida albicans	Foc1g11622	19.61	22.23	0.18	Foc4g11213	19.13	31.84	0.73
PHI:140	Histidine kinase	CaSLN1	Candida albicans	Foc1g12802	73.89	55.4	-0.42	Foc4g13810	23.5	117.32	2.32
PHI:212	Histidine kinase	COS1/CHIK1	Candida albicans	Foc1g11622	19.61	22.23	0.18	Foc4g11213	19.13	31.84	0.73
PHI:253	Histidine kinase	FOS1	Aspergillus fumigatus	Foc1g05598	2.9	3.99	0.46	Foc4g05471	12.6	3.59	-1.81
PHI:560	Histidine kinase	sirA	Salmonella enterica enterica	Foc1g11622	19.61	22.23	0.18	Foc4g11213	19.13	31.84	0.73
PHI:553	Histidine kinase	ssrA	Salmonella enterica enterica	Foc1g14502	9.55	16.91	0.82	Foc4g12607	10.4	19.22	0.89
PHI:599	Histidine kinase	TCO1	Cryptococcus neoformans	Foc1g11622	19.61	22.23	0.18	Foc4g11213	19.13	31.84	0.73
PHI:1006	HMG-CoA reductase	HMR1	Fusarium graminearum	Foc1g11857	103.73	46.51	-1.16	Foc4g17336	40.38	87.25	1.11
PHI:355	Homoserine O-acetyltransferase	GzmetE	Fusarium graminearum	Foc1g12503	5.46	24.85	2.19	Foc4g08482	25	30.36	0.28
PHI:458	Hydrophobin	MHP1	Magnaporthe oryzae	Foc1g07493	67.41	3.24	-4.38	Foc4g01183	75.15	3285.86	5.45
PHI:805	hypothetical protein	MGG_00124	Magnaporthe oryzae	Foc1g15752	106.82	36.56	-1.55	Foc4g15077	61.86	144.19	1.22
PHI:888	hypothetical protein	MGG_01707	Magnaporthe oryzae	Foc1g10224	15.48	18.14	0.23	Foc4g11809	47.95	43.36	-0.15
PHI:891	hypothetical protein	MGG_01748	Magnaporthe oryzae	Foc1g11213	29.43	6.65	-2.15	Foc4g16874	7.09	11.63	0.71
PHI:885	hypothetical protein	MGG_02240	Magnaporthe oryzae	Foc1g10840	43.01	111.41	1.37	Foc4g13402	20.24	99.99	2.3
PHI:810	hypothetical protein	MGG_02436	Magnaporthe oryzae	Foc1g14278	491.6	2478.17	2.33	Foc4g12854	641.76	2625.33	2.03
PHI:873	hypothetical protein	MGG_02443	Magnaporthe oryzae	Foc1g14599	2.57	0.4	-2.68	Foc4g12506	7.35	1.87	-1.97
PHI:795	hypothetical protein	MGG_03451	Magnaporthe oryzae	Foc1g05943	143.01	53.37	-1.42	Foc4g03450	28.38	152.93	2.43
PHI:799	hypothetical protein	MGG_03530	Magnaporthe oryzae	Foc1g05930	112.12	46.06	-1.28	Foc4g03435	176	707.97	2.01
PHI:785	Hypothetical protein	MGG_04128	Magnaporthe oryzae	Foc1g10634	1.41	0.67	-1.08	Foc4g08214	13.1	1.55	-3.08
PHI:783	hypothetical protein	MGG_04163	Magnaporthe oryzae	Foc1g05111	62.53	34.47	-0.86	Foc4g11645	10.97	72.75	2.73
PHI:786	hypothetical protein	MGG_04538	Magnaporthe oryzae	Foc1g15492	16.92	10.61	-0.67	Foc4g15373	21.47	32.34	0.59
PHI:816	hypothetical protein	MGG_04582	Magnaporthe oryzae	Foc1g15415	70.31	71.2	0.02	Foc4g02987	36.66	60.41	0.72
PHI:875	hypothetical protein	MGG_04587	Magnaporthe oryzae	Foc1g15725	3.1	1.09	-1.51	Foc4g15108	6.04	2.77	-1.12
PHI:801	hypothetical protein	MGG_04621	Magnaporthe oryzae	Foc1g15519	177.27	59.27	-1.58	Foc4g15343	34.24	316.96	3.21
PHI:815	hypothetical protein	MGG_04685	Magnaporthe oryzae	Foc1g09939	21.49	5.49	-1.97	Foc4g09025	8.15	10.5	0.37
PHI:882	hypothetical protein	MGG_04985	Magnaporthe oryzae	Foc1g13529	32.14	25.71	-0.32	Foc4g10580	16.18	44.42	1.46
PHI:887	hypothetical protein	MGG_05174	Magnaporthe oryzae	Foc1g13677	29.91	33.48	0.16	Foc4g10406	26.47	64.79	1.29
PHI:819	hypothetical protein	MGG_07061	Magnaporthe oryzae	Foc1g11599	2.14	2.59	0.27	Foc4g11187	1.68	0.62	-1.44
PHI:790	hypothetical protein	MGG_07259	Magnaporthe oryzae	Foc1g12923	159.1	208.31	0.39	Foc4g13943	142.73	241.28	0.76
PHI:883	hypothetical protein	MGG_08560	Magnaporthe oryzae	Foc1g13081	38.49	86.25	1.16	Foc4g07147	82.62	73.86	-0.16
PHI:812	hypothetical protein	MGG_10702	Magnaporthe oryzae	Foc1g11915	0	0.25	0.321928	Foc4g03779	0.46	0	-0.545968
PHI:800	hypothetical protein	MGG_13324	Magnaporthe oryzae	Foc1g09439	36.09	5.65	-2.67	Foc4g10743	16.51	2.28	-2.86
PHI:488	Immunogenic protein	IRS4	Candida albicans	Foc1g08115	10.06	17.27	0.78	Foc4h16882	11.68	26.61	1.19
PHI:218	Inositol-phosphoryl ceramide synthase 1	IPC1	Cryptococcus neoformans	Foc1g16028	102.43	78.46	-0.38	Foc4g14759	85.33	154.5	0.86
PHI:874	integral membrane protein	MGG_00435	Magnaporthe oryzae	Foc1g12820	119.57	61.99	-0.95	Foc4g13831	13.52	81.74	2.6
PHI:803	integral membrane protein	MGG_04629	Magnaporthe oryzae	Foc1g15512	73.38	70.59	-0.06	Foc4g15350	99.31	134.68	0.44
PHI:162	Iron permease	CaFTR1	Candida albicans	Foc1g15194	0.23	0	-0.298658	Foc4g16426	8.66	3.97	-1.13
PHI:432	Lipase	FGL1	Fusarium graminearum	Foc1g14607	0.74	2.65	1.84	Foc4g12497	1.66	6.59	1.99
PHI:359	lysine/glutamic-acid-rich plasma-membrane protein	KER1	Candida albicans	Foc1g12035	7.52	36.53	2.28	Foc4g16791	27.46	50.64	0.88
PHI:365	Malate synthase	MLS1	Stagonospora nodorum nodorum nodorum	Foc1g14911	337.58	156.61	-1.11	Foc4g16127	238.46	651.59	1.45
PHI:104	Mannosyl transferase	CaMNT1	Candida albicans	Foc1g10191	130.8	111.33	-0.23	Foc4g11771	120.36	340.73	1.5
PHI:392	Mannosyl transferase	CaMNT2	Candida albicans	Foc1g10191	130.8	111.33	-0.23	Foc4g11771	120.36	340.73	1.5
PHI:66	MAP kinase phosphatase	CPP1	Candida albicans	Foc1g13934	136.03	101.25	-0.43	Foc4g11386	122.69	273.03	1.15
PHI:59	Melanin biosynthetic THR1 reductase	THR1	Colletotrichum lagenarium	Foc1g03700	0	0.1	0.137504	Foc4g01350	0.46	7.39	4.01
PHI:254	Mitochondrial protein	FOW1	Fusarium oxysporum	Foc1g13067	46.51	25.95	-0.84	Foc4g07129	129.84	16.22	-3
PHI:465	Motor protein	KIN2	Ustilago maydis	Foc1g09262	14.31	18.66	0.38	Foc4g11993	15.54	13.43	-0.21
PHI:19	Myristoyl-CoA: protein N-myristoyltransferase	NMT	Cryptococcus neoformans neoformans	Foc1g12120	12.31	6.67	-0.88	Foc4g17051	33.44	3.32	-3.33
PHI:512	N-acetylglucosamine kinase	CaNAG6	Candida albicans	Foc1g16092	28.89	57.14	0.98	Foc4g14687	16.25	56.45	1.8
PHI:1023	NADPH oxidase	bcnoxA	Botrytis cinerea	Foc1g16381	1.05	2.8	1.41	Foc4g14368	2.32	6.07	1.39
PHI:1024	NADPH oxidase	bcnoxB	Botrytis cinerea	Foc1g09636	47.15	60.2	0.35	Foc4g04562	19.25	38.78	1.01
PHI:1035	NADPH oxidase	Cpnox1	Claviceps purpurea	Foc1g16381	1.05	2.8	1.41	Foc4g14368	2.32	6.07	1.39
PHI:858	NADPH oxidase	NOX1	Magnaporthe oryzae	Foc1g16381	1.05	2.8	1.41	Foc4g14368	2.32	6.07	1.39
PHI:666	Necrosis-inducing Phytophthora protein 1	NPP1	Hyaloperonospora parasitic	Foc1g14480	0.77	4.48	2.54	Foc4g12630	0.33	1.82	2.46
PHI:775	Neutral trehalase	MGG_09471	Magnaporthe oryzae	Foc1g12976	40.94	61.71	0.59	Foc4g14001	118.76	92.98	-0.35
PHI:794	neutral trehalase	MGG_09471	Magnaporthe oryzae	Foc1g12976	40.94	61.71	0.59	Foc4g14001	118.76	92.98	-0.35
PHI:287	Nitrogen regulator	CLNR1	Colletotrichum lindemuthianum	Foc1g14843	113.07	15.22	-2.89	Foc4g16052	14.61	22.15	0.6
PHI:52	Nitrogen regulatory gene	NUT1	Magnaporthe oryzae	Foc1g14843	113.07	15.22	-2.89	Foc4g16052	14.61	22.15	0.6
PHI:451	O-d-mannosyltransferases	PMT1	Candida albicans	Foc1g08505	15.48	6.68	-1.21	Foc4g15477	44.37	38.31	-0.21
PHI:454	O-d-mannosyltransferases	PMT2	Candida albicans	Foc1g13191	38.61	25.34	-0.61	Foc4g07263	41.21	32.47	-0.34
PHI:399	O-d-mannosyltransferases	PMT4	Candida albicans	Foc1g15735	33.94	12.82	-1.41	Foc4g15098	27.85	23.22	-0.26
PHI:453	O-d-mannosyltransferases	PMT5	Candida albicans	Foc1g08505	15.48	6.68	-1.21	Foc4g15477	44.37	38.31	-0.21
PHI:452	O-d-mannosyltransferases	PMT6	Candida albicans	Foc1g13191	38.61	25.34	-0.61	Foc4g07263	41.21	32.47	-0.34
PHI:177	Ornithine decarboxylase	ODC	Stagonospora nodorum nodorum nodorum	Foc1g14604	362.96	299.54	-0.28	Foc4g12500	188.14	287.5	0.61
PHI:687	Orotidine-6'-monophosphate pyrophosphorylase	URA5	Cryptococcus neoformans	Foc1g10339	31.25	29.49	-0.08	Foc4g11936	32.39	48.97	0.6
PHI:224	Pea pathogenicity (PEP) genes	PEP2	Nectria haematococca (related: Fusarium solani)	Foc1g01457	0	0	0	Foc4g02236	0	0	0
PHI:225	Pea pathogenicity (PEP) genes	PEP5	Nectria haematococca (related: Fusarium solani)	Foc1g01458	0	0	0	Foc4g02235	0.04	0	-0.0565835
PHI:179	Pectate lyase	PELA	Nectria haematococca (related: Fusarium solani)	Foc1g07845	0	0	0	Foc4g05136	0	0	0
PHI:222	pectate lyase	PELB	Colletotrichum gloeosporioides	Foc1g11972	6.27	18.14	1.53	Foc4g17213	3.34	7.37	1.14
PHI:180	pectate lyase	PELD	Nectria haematococca (related: Fusarium solani)	Foc1g06514	0.05	0	-0.0703893	Foc4g05854	0	0.17	0.226509
PHI:594	Peroxisomal carnitine acetyl transferase	CrAT1	Magnaporthe grisea	Foc1g06678	49.56	70.13	0.5	Foc4g06800	66.03	174.71	1.4
PHI:120	Peroxisomal carnitine acetyl transferase	PTH2	Magnaporthe oryzae	Foc1g06678	49.56	70.13	0.5	Foc4g06800	66.03	174.71	1.4
PHI:772	Peroxisomal targeting signal 2 receptor	MGG_01481	Magnaporthe oryzae	Foc1g00169	4.79	1.96	-1.29	Foc4g11967	8.97	5.06	-0.83
PHI:797	peroxisomal targeting signal 2 receptor	MGG_01481	Magnaporthe oryzae	Foc1g00169	4.79	1.96	-1.29	Foc4g11967	8.97	5.06	-0.83
PHI:228	phospholipase B	PLB1	Cryptococcus neoformans	Foc1g00674	0.22	0.24	0.16	Foc4g06576	42.43	50.91	0.26
PHI:105	phospholipase B	PLB1	Candida albicans	Foc1g05884	42.95	30.68	-0.49	Foc4g06576	42.43	50.91	0.26
PHI:1026	phospholipase C	bcplc1	Botrytis cinerea	Foc1g14596	44.33	16.01	-1.47	Foc4g12508	9.28	12.9	0.48
PHI:196	Phosphoribosylaminoimidazole carboxylase	ADE2	Candida albicans	Foc1g01229	12.63	4.49	-1.49	Foc4g13214	20.89	3.07	-2.77
PHI:14	phosphoribosylaminoimidazole carboxylase	ADE2	Cochliobolus carbonum	Foc1g01229	12.63	4.49	-1.49	Foc4g13214	20.89	3.07	-2.77
PHI:100	Protein kinase	ADR1	Ustilago maydis	Foc1g13592	14.56	0.56	-4.71	Foc4g10507	82.97	3.52	-4.56
PHI:736	Protein kinase	AMK1	Alternaria brassicicola	Foc1g14059	33.34	55.39	0.73	Foc4g13097	60.05	46.8	-0.36
PHI:1031	Protein kinase	bcSAK1	Botrytis cinerea	Foc1g11154	63.66	42.18	-0.59	Foc4g16807	160.81	27.39	-2.55
PHI:161	Protein kinase	BMP1	Botrytis cinerea	Foc1g14059	33.34	55.39	0.73	Foc4g13097	60.05	46.8	-0.36
PHI:545	Protein kinase	BMP1	Botrytis cinerea	Foc1g14059	33.34	55.39	0.73	Foc4g13097	60.05	46.8	-0.36
PHI:1032	Protein kinase	Bmp3	Botrytis cinerea	Foc1g10933	229.18	104.7	-1.13	Foc4g13505	77.91	14.5	-2.43
PHI:208	Protein kinase	CaNAG5	Candida albicans	Foc1g14812	159.29	153.61	-0.05	Foc4g16018	32.37	75.17	1.22
PHI:107	Protein kinase	CEK1	Candida albicans	Foc1g14059	33.34	55.39	0.73	Foc4g13097	60.05	46.8	-0.36
PHI:165	Protein kinase	CgMEK1	Colletotrichum gloeosporioides	Foc1g12967	31.9	21.55	-0.57	Foc4g13992	28.78	38.08	0.4
PHI:142	Protein kinase	CHK1	Cochliobolus heterostrophus	Foc1g14059	33.34	55.39	0.73	Foc4g13097	60.05	46.8	-0.36
PHI:519	Protein kinase	CHM1	Magnaporthe oryzae	Foc1g13911	47.15	11.45	-2.04	Foc4g11413	22.07	19.14	-0.21
PHI:1037	Protein kinase	Cla4	Claviceps purpurea	Foc1g13911	47.15	11.45	-2.04	Foc4g11413	22.07	19.14	-0.21
PHI:528	Protein kinase	CLA4	Ustilago maydis	Foc1g13911	47.15	11.45	-2.04	Foc4g11413	22.07	19.14	-0.21
PHI:85	Protein kinase	CLA4	Candida albicans	Foc1g13911	47.15	11.45	-2.04	Foc4g11413	22.07	19.14	-0.21
PHI:109	Protein kinase	CLK1	Colletotrichum lindemuthianum	Foc1g08727	32.43	43.07	0.41	Foc4g08613	19.37	23.45	0.28
PHI:170	Protein kinase	CMK1	Colletotrichum lindemuthianum	Foc1g14059	33.34	55.39	0.73	Foc4g13097	60.05	46.8	-0.36
PHI:393	Protein kinase	CpCOT1	Claviceps purpurea	Foc1g15485	19.03	9.75	-0.97	Foc4g15380	27.34	8.84	-1.63
PHI:341	Protein kinase	CPK1	Colletotrichum lagenarium	Foc1g13592	14.56	0.56	-4.71	Foc4g10507	82.97	3.52	-4.56
PHI:36	Protein kinase	CPKA	Magnaporthe oryzae	Foc1g13592	14.56	0.56	-4.71	Foc4g10507	82.97	3.52	-4.56
PHI:1082	Protein kinase	CpkA	Stagonospora nodorum	Foc1g13820	141.77	99.35	-0.51	Foc4g11512	145.38	79.05	-0.88
PHI:342	Protein kinase	CpMK1	Cryphonectria parasitica	Foc1g11154	63.66	42.18	-0.59	Foc4g16807	160.81	27.39	-2.55
PHI:245	Protein kinase	CPMK1	Claviceps purpurea	Foc1g14059	33.34	55.39	0.73	Foc4g13097	60.05	46.8	-0.36
PHI:246	Protein kinase	CPMK2	Claviceps purpurea	Foc1g10933	229.18	104.7	-1.13	Foc4g13505	77.91	14.5	-2.43
PHI:394	Protein kinase	CRK1	Ustilago maydis	Foc1g07208	62.37	13.23	-2.24	Foc4g06131	30.44	73.5	1.27
PHI:172	Protein kinase	CRK1	Candida albicans	Foc1g11413	39.3	124.37	1.66	Foc4g10990	27.91	83.51	1.58
PHI:461	Protein kinase	CST20	Candida albicans	Foc1g11279	110.18	16.78	-2.72	Foc4g16951	28.04	77.68	1.47
PHI:146	Protein kinase	CT-PKAC	Colletotrichum trifolii	Foc1g13592	14.56	0.56	-4.71	Foc4g10507	82.97	3.52	-4.56
PHI:296	Protein kinase	CZK3	Cercospora zeae-maydis	Foc1g15943	70.82	56.89	-0.32	Foc4g14858	15.8	60.33	1.93
PHI:1005	Protein kinase	FgHOG1	Fusarium graminearum	Foc1g11154	63.66	42.18	-0.59	Foc4g16807	160.81	27.39	-2.55
PHI:215	Protein kinase	FMK1	Fusarium oxysporum	Foc1g14059	33.34	55.39	0.73	Foc4g13097	60.05	46.8	-0.36
PHI:301	Protein kinase	foSNF1	Fusarium oxysporum	Foc1g12974	20.72	18.56	-0.16	Foc4g13999	21.62	15.39	-0.49
PHI:402	Protein kinase	FUZ7	Ustilago maydis	Foc1g12967	31.9	21.55	-0.57	Foc4g13992	28.78	38.08	0.4
PHI:149	Protein kinase	HOG1	Candida albicans	Foc1g11154	63.66	42.18	-0.59	Foc4g16807	160.81	27.39	-2.55
PHI:497	Protein kinase	HOG1	Cryptococcus neoformans	Foc1g11154	63.66	42.18	-0.59	Foc4g16807	160.81	27.39	-2.55
PHI:217	Protein kinase	HXK1	Candida albicans	Foc1g14812	159.29	153.61	-0.05	Foc4g16018	32.37	75.17	1.22
PHI:261	Protein kinase	ICL1	Leptosphaeria maculans	Foc1g12975	729.13	276.1	-1.4	Foc4g14000	112.36	797.26	2.83
PHI:305	Protein kinase	ICL1	Magnaporthe oryzae	Foc1g12975	729.13	276.1	-1.4	Foc4g14000	112.36	797.26	2.83
PHI:477	Protein kinase	ICL1	Candida albicans	Foc1g12975	729.13	276.1	-1.4	Foc4g14000	112.36	797.26	2.83
PHI:360	Protein kinase	KIN1	Cryptococcus neoformans	Foc1g11988	36.15	17.29	-1.06	Foc4g17195	21.53	30.66	0.51
PHI:151	Protein kinase	KPP2	Ustilago maydis	Foc1g14059	33.34	55.39	0.73	Foc4g13097	60.05	46.8	-0.36
PHI:307	Protein kinase	KPP4	Ustilago maydis	Foc1g08659	34.01	66.72	0.97	Foc4g08684	28.51	56.52	0.99
PHI:308	Protein kinase	KPP6	Ustilago maydis	Foc1g14059	33.34	55.39	0.73	Foc4g13097	60.05	46.8	-0.36
PHI:263	Protein kinase	MAF1	Colletotrichum lagenarium	Foc1g10933	229.18	104.7	-1.13	Foc4g13505	77.91	14.5	-2.43
PHI:309	Protein kinase	MAP1	Fusarium graminearum	Foc1g14059	33.34	55.39	0.73	Foc4g13097	60.05	46.8	-0.36
PHI:265	Protein kinase	MET3	Cryptococcus neoformans	Foc1g08431	4.46	0.63	-2.82	Foc4g15558	115.16	9.87	-3.54
PHI:777	Protein kinase	MGG_00883	Magnaporthe oryzae	Foc1g14121	17.93	14.54	-0.3	Foc4g13030	5	10.61	1.09
PHI:266	Protein kinase	MGV1	Fusarium graminearum	Foc1g10933	229.18	104.7	-1.13	Foc4g13505	77.91	14.5	-2.43
PHI:67	Protein kinase	MKC1	Candida albicans	Foc1g10933	229.18	104.7	-1.13	Foc4g13505	77.91	14.5	-2.43
PHI:1058	Protein kinase	MoSNF1	Magnaporthe oryzae	Foc1g12974	20.72	18.56	-0.16	Foc4g13999	21.62	15.39	-0.49
PHI:313	Protein kinase	MPK1	Cryptococcus neoformans	Foc1g10933	229.18	104.7	-1.13	Foc4g13505	77.91	14.5	-2.43
PHI:113	Protein kinase	MPS1	Magnaporthe oryzae	Foc1g10933	229.18	104.7	-1.13	Foc4g13505	77.91	14.5	-2.43
PHI:418	Protein kinase	MST11	Magnaporthe oryzae	Foc1g08659	34.01	66.72	0.97	Foc4g08684	28.51	56.52	0.99
PHI:417	Protein kinase	MST7	Magnaporthe oryzae	Foc1g12967	31.9	21.55	-0.57	Foc4g13992	28.78	38.08	0.4
PHI:612	Protein kinase	orf408	Salmonella enterica	Foc1g10363	4.79	8.46	0.82	Foc4g11962	25.99	8.68	-1.58
PHI:677	Protein kinase	PAK1	Cryptococcus neoformans	Foc1g11279	110.18	16.78	-2.72	Foc4g16951	28.04	77.68	1.47
PHI:680	Protein kinase	PAK1	Cryptococcus neoformans	Foc1g11279	110.18	16.78	-2.72	Foc4g16951	28.04	77.68	1.47
PHI:424	Protein kinase	PCK1	Cryptococcus neoformans	Foc1g06845	244.17	86.67	-1.49	Foc4g15771	401.03	1075.02	1.42
PHI:227	Protein kinase	PKA1	Cryptococcus neoformans	Foc1g13592	14.56	0.56	-4.71	Foc4g10507	82.97	3.52	-4.56
PHI:370	Protein kinase	PKA2	Cryptococcus neoformans	Foc1g13592	14.56	0.56	-4.71	Foc4g10507	82.97	3.52	-4.56
PHI:371	Protein kinase	PKAC1	Aspergillus fumigatus	Foc1g13592	14.56	0.56	-4.71	Foc4g10507	82.97	3.52	-4.56
PHI:372	Protein kinase	PKR1	Cryptococcus neoformans	Foc1g12963	15.99	17.58	0.14	Foc4g13988	53.81	9.5	-2.5
PHI:56	Protein kinase	PMK1	Magnaporthe oryzae	Foc1g14059	33.34	55.39	0.73	Foc4g13097	60.05	46.8	-0.36
PHI:690	Protein kinase	PMK1	Magnaporthe oryzae	Foc1g14059	33.34	55.39	0.73	Foc4g13097	60.05	46.8	-0.36
PHI:230	Protein kinase	PTK1	Pyrenophora teres	Foc1g14059	33.34	55.39	0.73	Foc4g13097	60.05	46.8	-0.36
PHI:231	Protein kinase	RPK1	Colletotrichum lagenarium	Foc1g12963	15.99	17.58	0.14	Foc4g13988	53.81	9.5	-2.5
PHI:376	Protein kinase	SCH9	Cryptococcus neoformans	Foc1g15880	149.43	159.87	0.1	Foc4g14933	186.77	329.15	0.82
PHI:382	Protein kinase	SMU1	Ustilago maydis	Foc1g11279	110.18	16.78	-2.72	Foc4g16951	28.04	77.68	1.47
PHI:188	Protein kinase	SNF1	Cochliobolus carbonum	Foc1g12974	20.72	18.56	-0.16	Foc4g13999	21.62	15.39	-0.49
PHI:1073	Protein kinase	STE11	Mycosphaerella graminicola	Foc1g08659	34.01	66.72	0.97	Foc4g08684	28.51	56.52	0.99
PHI:493	Protein kinase	STE11	Candida albicans	Foc1g08659	34.01	66.72	0.97	Foc4g08684	28.51	56.52	0.99
PHI:476	Protein kinase	STE11alpha	Cryptococcus neoformans	Foc1g08659	34.01	66.72	0.97	Foc4g08684	28.51	56.52	0.99
PHI:1072	Protein kinase	STE7	Mycosphaerella graminicola	Foc1g12967	31.9	21.55	-0.57	Foc4g13992	28.78	38.08	0.4
PHI:428	Protein kinase	TPK2	Candida albicans	Foc1g13592	14.56	0.56	-4.71	Foc4g10507	82.97	3.52	-4.56
PHI:466	Protein kinase	UBC1	Ustilago maydis	Foc1g12963	15.99	17.58	0.14	Foc4g13988	53.81	9.5	-2.5
PHI:406	Protein kinase	UBC3	Ustilago maydis	Foc1g14059	33.34	55.39	0.73	Foc4g13097	60.05	46.8	-0.36
PHI:515	Protein kinase	UKB1	Ustilago maydis	Foc1g15880	149.43	159.87	0.1	Foc4g14933	186.77	329.15	0.82
PHI:158	Protein kinase	UKC1	Ustilago maydis	Foc1g15485	19.03	9.75	-0.97	Foc4g15380	27.34	8.84	-1.63
PHI:483	Protein kinase	VMK1	Verticillium dahliae	Foc1g14059	33.34	55.39	0.73	Foc4g13097	60.05	46.8	-0.36
PHI:195	Protein kinase	VPS34	Candida albicans	Foc1g06941	8.5	27.73	1.71	Foc4g15871	13.08	4.18	-1.65
PHI:440	P-type Ca2+/Mn2+-ATPase,	PMR1	Candida albicans	Foc1g15845	20.22	22.96	0.18	Foc4g14973	15.22	26.99	0.83
PHI:339	Rab/GTPase	CLPT1	Colletotrichum lindemuthianum	Foc1g10289	134.44	150.56	0.16	Foc4g11882	78.85	276.19	1.81
PHI:780	Ras-like protein ced-10	MGG_02731	Magnaporthe oryzae	Foc1g08405	145.79	20.85	-2.81	Foc4g15589	54.82	93.24	0.77
PHI:787	Ras-like protein ced-10	MGG_02731	Magnaporthe oryzae	Foc1g08405	145.79	20.85	-2.81	Foc4g15589	54.82	93.24	0.77
PHI:808	Ras-like protein ced-10	MGG_02731	Magnaporthe oryzae	Foc1g08405	145.79	20.85	-2.81	Foc4g15589	54.82	93.24	0.77
PHI:862	regulator of cell wall assembly	ClaSSD1	Colletotrichum lagenarium	Foc1g13972	64.1	25.01	-1.36	Foc4g11344	58.72	93.67	0.67
PHI:343	Regulator of G-protein signaling protein	CPRGS-1	Cryphonectria parasitica	Foc1g10269	179.76	50.68	-1.83	Foc4g11860	22.79	102.14	2.16
PHI:345	Regulator of G-protein signaling protein	CRG1	Cryptococcus neoformans	Foc1g10269	179.76	50.68	-1.83	Foc4g11860	22.79	102.14	2.16
PHI:1064	Rehalose-6-phosphate synthase	TPS1	Magnaporthe oryzae	Foc1g14448	85.26	80.44	-0.08	Foc4g12665	211.26	60.63	-1.8
PHI:130	Rehalose-6-phosphate synthase	TPS1	Candida albicans	Foc1g14448	85.26	80.44	-0.08	Foc4g12665	211.26	60.63	-1.8
PHI:322	Rehalose-6-phosphate synthase	TPS1	Magnaporthe oryzae	Foc1g14448	85.26	80.44	-0.08	Foc4g12665	211.26	60.63	-1.8
PHI:708	Response regulator	LuxO	Vibrio cholerae	Foc1g14085	85.71	88.03	0.04	Foc4g13071	71.21	164.26	1.21
PHI:380	Response regulator	SKN7	Candida albicans	Foc1g14085	85.71	88.03	0.04	Foc4g13071	71.21	164.26	1.21
PHI:450	Response regulator	SKN7	Cryptococcus neoformans	Foc1g14085	85.71	88.03	0.04	Foc4g13071	71.21	164.26	1.21
PHI:189	Response regulator	SSK1	Candida albicans	Foc1g08521	46.52	25.48	-0.87	Foc4g15459	20.07	61.29	1.61
PHI:811	ribonuclease T2	MGG_10510	Magnaporthe oryzae	Foc1g03664	7.86	2.03	-1.96	Foc4g05267	43.02	10.33	-2.06
PHI:877	S-adenosylmethionine synthase	MGG_00383	Magnaporthe oryzae	Foc1g15930	250.65	26.42	-3.25	Foc4g14873	275.7	100.8	-1.45
PHI:1027	Secreted CAZy	bcpg1	Botrytis cinerea	Foc1g02486	1.01	0.59	-0.78	Foc4g01968	1.38	2.22	0.69
PHI:492	Secreted CAZy	BcPG2	Botrytis cinerea	Foc1g02486	1.01	0.59	-0.78	Foc4g01968	1.38	2.22	0.69
PHI:103	Secreted CAZy	BCPGA1	Botrytis cinerea	Foc1g02486	1.01	0.59	-0.78	Foc4g01968	1.38	2.22	0.69
PHI:247	Secreted CAZy	CPPG1	Claviceps purpurea	Foc1g02486	1.01	0.59	-0.78	Foc4g01968	1.38	2.22	0.69
PHI:437	Secreted CAZy	CPPG2	Claviceps purpurea	Foc1g02486	1.01	0.59	-0.78	Foc4g01968	1.38	2.22	0.69
PHI:652	Secreted protein	GIP1	Phytophthora sojae	Foc1g04256	0	0	0	Foc4g05692	6.15	0	-2.83794
PHI:653	Secreted protein	GIP2	Phytophthora sojae	Foc1g04256	0	0	0	Foc4g05692	6.15	0	-2.83794
PHI:860	Secreted protein	MSP1	Magnaporthe oryzae	Foc1g06688	56.11	76.87	0.45	Foc4g06813	43.11	127.26	1.56
PHI:223	Secreted protein	PEP1	Nectria haematococca (related: Fusarium solani)	Foc1g00533	0.64	2.65	2.04	Foc4g14947	20.61	15.76	-0.39
PHI:658	Secreted protein	PsojNIP	Phytophthora sojae	Foc1g14480	0.77	4.48	2.54	Foc4g12630	0.33	1.82	2.46
PHI:379	Secreted protein	SIX1	Fusarium oxysporum	Foc1g01632	5.75	39.16	2.77	Foc4g00240	6.27	12.77	1.03
PHI:68	Secreted protein (aspartyl proteinase)	SAP1	Candida albicans	Foc1g08642	13.04	6.55	-0.99	Foc4g08704	129.78	16.14	-3.01
PHI:72	Secreted protein (aspartyl proteinase)	SAP2	Candida albicans	Foc1g08642	13.04	6.55	-0.99	Foc4g08704	129.78	16.14	-3.01
PHI:73	Secreted protein (aspartyl proteinase)	SAP3	Candida albicans	Foc1g08642	13.04	6.55	-0.99	Foc4g08704	129.78	16.14	-3.01
PHI:125	Secreted protein (aspartyl proteinase)	SAP4	Candida albicans	Foc1g08642	13.04	6.55	-0.99	Foc4g08704	129.78	16.14	-3.01
PHI:126	Secreted protein (aspartyl proteinase)	SAP5	Candida albicans	Foc1g08642	13.04	6.55	-0.99	Foc4g08704	129.78	16.14	-3.01
PHI:127	Secreted protein (aspartyl proteinase)	SAP6	Candida albicans	Foc1g08642	13.04	6.55	-0.99	Foc4g08704	129.78	16.14	-3.01
PHI:480	Secreted protein (aspartyl proteinase)	SAP7	Candida albicans	Foc1g08642	13.04	6.55	-0.99	Foc4g08704	129.78	16.14	-3.01
PHI:281	Septin proteins	CDC10	Candida albicans	Foc1g14462	27.53	19.05	-0.53	Foc4g12649	59.35	51.58	-0.2
PHI:282	Septin proteins	CDC11	Candida albicans	Foc1g12091	13.28	11.98	-0.15	Foc4g17078	25.52	14.35	-0.83
PHI:441	Seven-helix transmembrane protein	BTP1	Botrytis cinerea	Foc1g04629	24.72	73.74	1.58	Foc4g06999	15.59	118.55	2.93
PHI:789	SH3 domain-containing protein	MGG_04116	Magnaporthe oryzae	Foc1g12521	29.52	19.12	-0.63	Foc4g08501	30.93	20.23	-0.61
PHI:773	SH3 domain-containing protein	MGG_11899	Magnaporthe oryzae	Foc1g14730	9.21	57.7	2.65	Foc4g15926	10.33	14.05	0.44
PHI:791	SH3 domain-containing protein	MGG_11899	Magnaporthe oryzae	Foc1g14730	9.21	57.7	2.65	Foc4g15926	10.33	14.05	0.44
PHI:784	Short-chain dehydrogenase/reductase	MGG_00056	Magnaporthe oryzae	Foc1g09045	0	0	0	Foc4g12238	0.55	0.28	-0.97
PHI:377	Siderophore biosynthesis	SIDA	Aspergillus fumigatus	Foc1g11024	23.63	2.5	-3.24	Foc4g16653	40.76	21.65	-0.91
PHI:486	Siderophore biosynthesis	SIDA	Aspergillus fumigatus	Foc1g11024	23.63	2.5	-3.24	Foc4g16653	40.76	21.65	-0.91
PHI:739	Siderophore biosynthesis	SSM1	Magnaporthe oryzae	Foc1h17134	18.88	33.51	0.83	Foc4h17019	39.24	106.28	1.44
PHI:1010	Siderophore biosynthetic gene	SID1	Fusarium graminearum	Foc1g11024	23.63	2.5	-3.24	Foc4g16653	40.76	21.65	-0.91
PHI:1036	Small GTPase	Rac	Claviceps purpurea	Foc1g08405	145.79	20.85	-2.81	Foc4g15589	54.82	93.24	0.77
PHI:449	Small GTPase	CDC42	Claviceps purpurea	Foc1g08616	50.79	15.06	-1.75	Foc4g08730	56	21.59	-1.38
PHI:1061	Small GTPase	MgRho3	Magnaporthe oryzae	Foc1g02605	155.85	419.91	1.43	Foc4g14082	40.26	189.07	2.23
PHI:507	Small GTP-binding proteins	CaRAS1	Candida albicans	Foc1g05121	88.16	45.24	-0.96	Foc4g11636	77.39	164.19	1.09
PHI:182	Small GTP-binding proteins	RAS1	Cryptococcus neoformans neoformans	Foc1g05121	88.16	45.24	-0.96	Foc4g11636	77.39	164.19	1.09
PHI:269	Small GTP-binding proteins	RAS2	Ustilago maydis	Foc1g12730	93.31	26.46	-1.82	Foc4g13730	37.85	56.75	0.58
PHI:325	SMs backbone gene	ACE1	Magnaporthe oryzae	Foc1g07907	0.02	0	-0.0285692	Foc4g04228	0.01	0.18	4.7
PHI:101	SMs backbone gene	ALB1	Aspergillus fumigatus	Foc1g11839	0.03	0	-0.0426443	Foc4g01275	1.52	19.37	3.67
PHI:160	SMs backbone gene	AMT	Alternaria alternata	Foc1g06330	0.14	0.13	-0.16	Foc4g02522	1.3	0.53	-1.3
PHI:433	SMs backbone gene	CTB1	Cercospora nicotianae	Foc1g11839	0.03	0	-0.0426443	Foc4g01275	1.52	19.37	3.67
PHI:12	SMs backbone gene	HTS1	Cladosporium fulvum	Foc1g06330	0.14	0.13	-0.16	Foc4g02000	7.67	0.09	-6.37
PHI:1008	SMs backbone gene	NPS6	Cochliobolus miyabeanus	Foc1g07090	8.04	33.59	2.06	Foc4g09766	8.95	32.68	1.87
PHI:1009	SMs backbone gene	NPS6	Alternaria brassicicola	Foc1g07090	8.04	33.59	2.06	Foc4g09766	8.95	32.68	1.87
PHI:416	SMs backbone gene	NPS6	Cochliobolus heterostrophus	Foc1g07090	8.04	33.59	2.06	Foc4g09766	8.95	32.68	1.87
PHI:40	SMs backbone gene	PKS1	Colletotrichum lagenarium	Foc1g11839	0.03	0	-0.0426443	Foc4g01275	1.52	19.37	3.67
PHI:116	SMs backbone gene	PKSP	Aspergillus fumigatus	Foc1g11839	0.03	0	-0.0426443	Foc4g01275	1.52	19.37	3.67
PHI:238	SMs backbone gene	WdPKS1	Wangiella (Exophiala) dermatitidis	Foc1g11839	0.03	0	-0.0426443	Foc4g01275	1.52	19.37	3.67
PHI:384	spermidine synthase-saccharopine dehydrogenase	SPE3-LYS9	Cryptococcus neoformans	Foc1g11007	84.41	21.46	-1.98	Foc4g14775	77.99	13.56	-2.52
PHI:243	sterol glycosyl transferase	CHIP6	Colletotrichum	Foc1g08535	10.22	5.11	-1	Foc4g15443	15.34	6.68	-1.2
PHI:330	superoxide dismutase	BcSOD1	Botrytis cinerea	Foc1g14935	36.09	24.46	-0.56	Foc4g16151	326.93	58.76	-2.48
PHI:271	Superoxide dismutase	SOD1	Candida albicans	Foc1g14935	36.09	24.46	-0.56	Foc4g16151	326.93	58.76	-2.48
PHI:318	Superoxide dismutase	SOD1	Cryptococcus neoformans	Foc1g14935	36.09	24.46	-0.56	Foc4g16151	326.93	58.76	-2.48
PHI:422	Superoxide dismutase	SOD1	Cryptococcus neoformans	Foc1g14935	36.09	24.46	-0.56	Foc4g16151	326.93	58.76	-2.48
PHI:410	Superoxide dismutase	SOD2	Cryptococcus neoformans	Foc1g05085	76.53	73.7	-0.05	Foc4g06196	822.69	43.05	-4.26
PHI:420	Superoxide dismutase	SOD2	Cryptococcus neoformans	Foc1g05085	76.53	73.7	-0.05	Foc4g06196	822.69	43.05	-4.26
PHI:383	Superoxide dismutases	SOD5	Candida albicans	Foc1g15768	30.04	90.66	1.59	Foc4g15057	105.19	127.44	0.28
PHI:429	Tetraspanin gene	ClPLS1	Colletotrichum lindemuthianum	Foc1g14907	62.79	230.24	1.87	Foc4g16123	28.18	35.47	0.33
PHI:329	Tetraspanin(adhesion)	BcPLS1	Botrytis cinerea	Foc1g14907	62.79	230.24	1.87	Foc4g16123	28.18	35.47	0.33
PHI:356	The Hexagonal peroxisome (Hex1) protein	HEX1	Magnaporthe oryzae	Foc1g14954	331.78	70.85	-2.23	Foc4g16171	1645.09	273.22	-2.59
PHI:80	Topoisomerase I	TOP1	Candida albicans	Foc1g13814	52.88	53.99	0.03	Foc4g11520	32.79	81.44	1.31
PHI:326	Transcription factor	ACE2	Candida glabrata	Foc1g14137	15	6.53	-1.2	Foc4g13012	40.27	86.56	1.1
PHI:430	Transcription factor	BWC1	Cryptococcus neoformans	Foc1g05925	44.86	68.23	0.61	Foc4g03430	21	66.81	1.67
PHI:431	Transcription factor	BWC2	Cryptococcus neoformans	Foc1g16347	215.11	200.64	-0.1	Foc4g14407	108.83	209.87	0.95
PHI:331	transcription factor	CaACE2	Candida albicans	Foc1g14137	15	6.53	-1.2	Foc4g13012	40.27	86.56	1.1
PHI:868	Transcription factor	CLSTE12	Colletotrichum lindemuthianum	Foc1g13656	327.43	119.34	-1.46	Foc4g10429	174.59	504.51	1.53
PHI:169	Transcription factor	CLTA1	Colletotrichum lindemuthianum	Foc1g15772	8.82	12.86	0.54	Foc4g15053	12.08	8.16	-0.56
PHI:467	Transcription factor	CPC1	Cryphonectria parasitica	Foc1g11977	1768.78	599.3	-1.56	Foc4g17208	539.48	583.7	0.11
PHI:340	Transcription factor	CPCA	Aspergillus fumigatus	Foc1g11977	1768.78	599.3	-1.56	Foc4g17208	539.48	583.7	0.11
PHI:86	Transcription factor	CPH1	Candida albicans	Foc1g13656	327.43	119.34	-1.46	Foc4g10429	174.59	504.51	1.53
PHI:344	Transcription factor	CPTF1	Claviceps purpurea	Foc1g12702	190.23	123.26	-0.63	Foc4g13696	159.33	245.74	0.63
PHI:294	Transcription factor	CST1	Colletotrichum lagenarium	Foc1g13656	327.43	119.34	-1.46	Foc4g10429	174.59	504.51	1.53
PHI:1050	Transcription factor	CTB8	Cercospora nicotianae	Foc1g05872	3.17	9.03	1.51	Foc4g06589	1.33	3.48	1.39
PHI:87	Transcription factor	EFG1	Candida albicans	Foc1g12715	183.36	17.34	-3.4	Foc4g13712	49.48	156.49	1.66
PHI:252	Transcription factor	FKH2	Candida albicans	Foc1g08550	53.38	54.16	0.02	Foc4g08802	24.69	54.47	1.14
PHI:734	Transcription factor	FOW2	Fusarium oxysporum	Foc1g11090	46.26	31.6	-0.55	Foc4g16729	15.41	180.46	3.55
PHI:776	Transcription factor	MGG_00692	Magnaporthe oryzae	Foc1g12715	183.36	17.34	-3.4	Foc4g13712	49.48	156.49	1.66
PHI:889	Transcription factor	MGG_09263	Magnaporthe oryzae	Foc1g12848	84.38	88.57	0.07	Foc4g13861	14.9	151.32	3.34
PHI:1070	Transcription factor	MIG1	Magnaporthe oryzae	Foc1g11909	76.92	190.44	1.31	Foc4g17278	42.19	171.55	2.02
PHI:268	Transcription factor	MST12	Magnaporthe oryzae	Foc1g13656	327.43	119.34	-1.46	Foc4g10429	174.59	504.51	1.53
PHI:314	Transcription factor	PAC1	Sclerotinia sclerotiorum	Foc1g13532	433.03	14.79	-4.87	Foc4g10576	135.02	537.68	1.99
PHI:315	Transcription factor	PacC	Fusarium oxysporum	Foc1g13532	433.03	14.79	-4.87	Foc4g10576	135.02	537.68	1.99
PHI:398	Transcription factor	PacC	Aspergillus nidulans	Foc1g13532	433.03	14.79	-4.87	Foc4g10576	135.02	537.68	1.99
PHI:185	Transcription factor	RIM101	Candida albicans	Foc1g13532	433.03	14.79	-4.87	Foc4g10576	135.02	537.68	1.99
PHI:187	Transcription factor	RUM1	Ustilago maydis	Foc1g14678	37.39	27.36	-0.45	Foc4g12420	12.74	26.76	1.07
PHI:273	Transcription factor	SPT3	Candida albicans	Foc1g09265	14.94	7	-1.09	Foc4g11990	13.3	17.24	0.37
PHI:1075	Transcription factor	STE12	Mycosphaerella graminicola	Foc1g13656	327.43	119.34	-1.46	Foc4g10429	174.59	504.51	1.53
PHI:321	Transcription factor	STE12	Candida albicans	Foc1g13656	327.43	119.34	-1.46	Foc4g10429	174.59	504.51	1.53
PHI:694	Transcription factor	STE12	Cryptococcus gattii	Foc1g13656	327.43	119.34	-1.46	Foc4g10429	174.59	504.51	1.53
PHI:232	Transcription factor	STE12a	Cryptococcus neoformans	Foc1g13656	327.43	119.34	-1.46	Foc4g10429	174.59	504.51	1.53
PHI:470	Transcription factor	STE12alpha	Cryptococcus neoformans	Foc1g13656	327.43	119.34	-1.46	Foc4g10429	174.59	504.51	1.53
PHI:853	Transcription factor	YAP1	Ustilago maydis	Foc1g14635	48.68	71.38	0.55	Foc4g12469	30.31	145.73	2.27
PHI:444	Transcription factor	ZIF1	Fusarium graminearum	Foc1g13214	793.54	363.72	-1.13	Foc4g07289	573.72	1365.97	1.25
PHI:35	Transcription factor	CON7	Magnaporthe oryzae	Foc1g10500	900.01	240.61	-1.9	Foc4g08060	107.89	1087.33	3.33
PHI:523	Transcription factor	FLO8	Candida albicans	Foc1g09956	145.14	81.55	-0.83	Foc4g09045	55.8	225.3	2.01
PHI:683	Transcription factor	NRG1	Cryptococcus neoformans	Foc1g14823	175.83	123.05	-0.51	Foc4g16033	24.76	136.68	2.46
PHI:864	Transcriptional activator	ZafA	Aspergillus fumigatus	Foc1g15660	7.6	7.96	0.07	Foc4g15183	10.16	7.36	-0.47
PHI:320	Transcriptional co-repressor	SSN6	Candida albicans	Foc1g14159	194.35	122.93	-0.66	Foc4g12982	66.21	179.82	1.44
PHI:57	transcriptional regulator	PRF1	Ustilago maydis	Foc1g14303	0.97	1.11	0.2	Foc4g12827	2.53	2.03	-0.32
PHI:475	Transcriptional regulator	RFG1	Candida albicans	Foc1g14303	0.97	1.11	0.2	Foc4g12827	2.53	2.03	-0.32
PHI:303	Transcriptional regulators	GAT1	Candida albicans	Foc1g14843	113.07	15.22	-2.89	Foc4g16052	14.61	22.15	0.6
PHI:132	Transporter	ABC1	Magnaporthe oryzae	Foc1g15031	45.65	55.73	0.29	Foc4g16256	25.01	47.13	0.91
PHI:1018	Transporter	ABC3	Magnaporthe oryzae	Foc1g13823	2.61	7.19	1.46	Foc4g11509	2.49	5.75	1.21
PHI:202	Transporter	BcatrB	Botrytis cinerea	Foc1g00582	0.02	0	-0.0285692	Foc4g15631	3.57	3.16	-0.18
PHI:141	Transporter	CFP	Cercospora kikuchii	Foc1g09069	1.06	2.34	1.15	Foc4g12209	1.34	0.46	-1.55
PHI:258	Transporter	GPABC1	Gibberella pulicaris	Foc1g15031	45.65	55.73	0.29	Foc4g06316	64.36	30.07	-1.1
PHI:310	Transporter	MgAtr4	Mycosphaerella graminicola	Foc1g04748	0.96	0.4	-1.26	Foc4g16256	25.01	47.13	0.91
PHI:513	Transporter	ARN1	Candida albicans	Foc1g03948	93.94	116.65	0.31	Foc4g12405	30.25	282.57	3.22
PHI:387	UDP-glucose dehydrogenase	UGD1	Cryptococcus neoformans	Foc1g10608	302.41	49.8	-2.6	Foc4g08184	87.89	1207.57	3.78
PHI:235	Vacuolar (H+)-ATPase proton pump	VPH1	Cryptococcus neoformans	Foc1g16076	17.11	31.86	0.9	Foc4g14704	20.32	17.95	-0.18
PHI:435	Vacuolar ATPase subunit	VMA7	Candida albicans	Foc1g11183	28.53	17.77	-0.68	Foc4g16839	63.49	15.36	-2.05
PHI:546	Xylanase	XYN11A	Botrytis cinerea	Foc1g02693	0.37	0.09	-2	Foc4g09597	0.22	0.77	1.78
PHI:250		2013-12-01	Cochliobolus heterostrophus	Foc1g03810	0.2	0.34	0.81	Foc4g02013	0.1	0	-0.137504
PHI:324		ACA1	Cryptococcus neoformans	Foc1g06677	10.46	5.5	-0.93	Foc4g06799	35.7	17.8	-1
PHI:17		ACP	Candida albicans	Foc1g08642	13.04	6.55	-0.99	Foc4g08704	129.78	16.14	-3.01
PHI:99		ACR1	Magnaporthe oryzae	Foc1g08176	33.17	13.19	-1.33	Foc4g09269	33.73	19.14	-0.82
PHI:502		ADE4	Saccharomyces cerevisiae	Foc1g10213	39.13	18.03	-1.12	Foc4g11797	15.5	23.69	0.61
PHI:595		ALS1	Stagonospora nodorum nodorum	Foc1g13607	68.77	60.61	-0.18	Foc4g10489	46.54	180	1.95
PHI:239		ASH1	Candida albicans	Foc1g03097	42.64	20.98	-1.02	Foc4g03121	26.95	42.86	0.67
PHI:24		Avenacinase	Gaeumannomyces graminis	Foc1g12404	0.79	0.4	-0.98	Foc4g08381	0.11	248.15	11.11
PHI:409		BbCHIT1	Beauveria bassiana	Foc1g06010	3.93	5.66	0.53	Foc4g03522	11.23	1.22	-3.2
PHI:1025		bcnoxR	Botrytis cinerea	Foc1g10488	33.6	9.1	-1.88	Foc4g08048	14.53	38.3	1.4
PHI:548		BcPIC5	Botrytis cinerea	Foc1g10162	18.75	3.3	-2.51	Foc4g11740	91.97	41.24	-1.16
PHI:1028		bcpme1	Botrytis cinerea	Foc1g03618	0.26	0.32	0.32	Foc4g05220	0.64	0.06	-3.39
PHI:278		BCPME1	Botrytis cinerea	Foc1g03618	0.26	0.32	0.32	Foc4g05220	0.64	0.06	-3.39
PHI:205		CaCHS1	Candida albicans	Foc1g08163	0.48	0.31	-0.66	Foc4g09256	3.14	0.86	-1.86
PHI:517		CaEAP1	Candida albicans	Foc1g10252	5.17	1.32	-1.96	Foc4g04272	0.16	0.23	0.51
PHI:674		Can2	Cryptococcus neoformans	Foc1g04998	33.03	54.05	0.71	Foc4g06291	93.03	31.01	-1.58
PHI:510		CaNAG3	Candida albicans	Foc1g10154	94.11	4900.28	5.7	Foc4g11732	637.57	663.46	0.06
PHI:511		CaNAG4	Candida albicans	Foc1g10154	94.11	4900.28	5.7	Foc4g11732	637.57	663.46	0.06
PHI:209		CaNRG1	Candida albicans	Foc1g15367	1062.88	2434.2	1.2	Foc4g03043	291.71	2119.36	2.86
PHI:210		CAP1	Candida albicans	Foc1g06677	10.46	5.5	-0.93	Foc4g06799	35.7	17.8	-1
PHI:27		CAP20	Colletotrichum gloeosporioides	Foc1g14287	1726.89	1772.69	0.04	Foc4g12844	594.54	1436.19	1.27
PHI:455		CAP59	Cryptococcus neoformans	Foc1g08400	1.02	0.85	-0.27	Foc4g05962	0	0	0
PHI:129		CAP60	Cryptococcus neoformans neoformans	Foc1g06422	0	0	0	Foc4g05962	0	0	0
PHI:62		caRSR1	Candida albicans	Foc1g08344	336.09	417.62	0.31	Foc4g15657	62.54	76.14	0.28
PHI:672		CAS1	Cryptococcus neoformans	Foc1g06003	0.58	0.33	-0.81	Foc4g03513	0.08	0.18	1.29
PHI:279		CaSPA2	Candida albicans	Foc1g16212	22.38	6.7	-1.74	Foc4g14557	22.47	33.71	0.59
PHI:242		CaTPS2	Candida albicans	Foc1g05945	101.84	55.14	-0.89	Foc4g03453	60.03	44.71	-0.43
PHI:211		CaTUP1	Candida albicans	Foc1g10053	81.55	100.95	0.31	Foc4g09163	54.74	97.12	0.83
PHI:660		CBEL	Hyaloperonospora parasitica	Foc1g06524	0.99	2.24	1.19	Foc4g05845	0.06	0	-0.0840643
PHI:600		CBP1	Cryptococcus neoformans	Foc1g13099	2094.2	1939.47	-0.11	Foc4g07165	1038.38	2256.79	1.12
PHI:280		CCN1	Cryptococcus neoformans	Foc1g15365	14.12	51.02	1.85	Foc4g03046	22.69	29.17	0.36
PHI:335		CGRA	Aspergillus fumigatus	Foc1g11473	136.13	45.63	-1.58	Foc4g11054	31.87	67.84	1.09
PHI:484		CHS7	Candida albicans	Foc1g08297	28.37	68.64	1.27	Foc4g09400	34.33	73.26	1.09
PHI:144		CHT42	Trichoderma virens	Foc1g02957	0	0.15	0.201634	Foc4g09533	0.88	2.55	1.53
PHI:244		CLAP1	Colletotrichum	Foc1g13148	28.64	36.77	0.36	Foc4g07219	50.97	34.25	-0.57
PHI:338		CLB2	Ustilago maydis	Foc1g15375	31.62	33.11	0.07	Foc4g03034	22.84	19.72	-0.21
PHI:524		CLN1	Ustilago maydis	Foc1g16221	185.39	27.03	-2.78	Foc4g14547	138.14	55.27	-1.32
PHI:290		CNB1	Candida albicans	Foc1g11418	27.46	35.5	0.37	Foc4g10995	41.66	11.75	-1.83
PHI:474		CNB1	Cryptococcus neoformans	Foc1g11418	27.46	35.5	0.37	Foc4g10995	41.66	11.75	-1.83
PHI:48		CnLAC1	Cryptococcus neoformans neoformans	Foc1g01825	3.54	1.08	-1.72	Foc4g03253	14.86	7.19	-1.05
PHI:503		COX15	Saccharomyces cerevisiae	Foc1g14999	26.67	25.28	-0.08	Foc4g16218	61.36	59.82	-0.04
PHI:292		CPRa	Cryptococcus neoformans	Foc1g13611	1.35	0.53	-1.34	Foc4g10484	0.26	0.82	1.68
PHI:293		CPS1	Cochliobolus heterostrophus	Foc1g09504	14.71	13.39	-0.14	Foc4g10676	26.87	22.57	-0.25
PHI:346		CRU1	Ustilago maydis	Foc1g06659	62.82	83.8	0.42	Foc4g06779	27.01	101.07	1.9
PHI:95		CSP37	Candida albicans	NA	0	0	0	Foc4g07118	58.46	29.54	-0.98
PHI:737		CTB4	Cercospora nicotianae	Foc1g06988	0.11	0.1	-0.19	Foc4g09876	0.3	0	-0.378512
PHI:295		CvCPS1	Cochliobolus victoriae	Foc1g09504	14.71	13.39	-0.14	Foc4g10676	26.87	22.57	-0.25
PHI:436		ESS1	Cryptococcus neoformans	Foc1g09384	18.44	1.7	-3.44	Foc4g10799	33.12	5.7	-2.54
PHI:96		FAS2	Candida albicans	Foc1g11077	27.92	2.03	-3.78	Foc4g16716	20.98	23.91	0.19
PHI:667		FHB1	Cryptococcus neoformans	Foc1g09019	0.2	2.53	3.65	Foc4g01133	0.81	0.81	0
PHI:731		FSR1	Fusarium oxysporum	Foc1g13330	16.41	12.95	-0.34	Foc4g07412	21.78	26.59	0.29
PHI:256		GAS1	Magnaporthe oryzae	Foc1g03867	0	0.08	0.111031	Foc4g02349	0	0	0
PHI:526		GAS1	Ustilago maydis	Foc1g14527	2.78	0.89	-1.65	Foc4g12583	9.3	4.06	-1.19
PHI:257		GAS2	Magnaporthe oryzae	Foc1g15325	0	0	0	Foc4g16575	0	0	0
PHI:668		GNO1	Cryptococcus neoformans	Foc1g12635	72.03	531.16	2.88	Foc4g13631	263.82	78.95	-1.74
PHI:259		GPI7	Candida albicans	Foc1g10044	0.78	0.55	-0.51	Foc4g09153	2.86	0.74	-1.94
PHI:304		GzCPS1	Fusarium graminearum	Foc1g09504	14.71	13.39	-0.14	Foc4g10676	26.87	22.57	-0.25
PHI:216		HDC1	Cochliobolus carbonum	Foc1g16424	25.38	51.18	1.01	Foc4g14319	28.54	32.5	0.19
PHI:357		HGC1	Candida albicans	Foc1g16221	185.39	27.03	-2.78	Foc4g14547	138.14	55.27	-1.32
PHI:987		hopAA1-1	Pseudomonas syringae	NA	0	0	0	Foc4g05368	0.07	0.74	3.35
PHI:981		hopI1	Pseudomonas syringae	Foc1g09497	5.22	7.28	0.48	Foc4g10683	8.54	6.06	-0.5
PHI:175		HWP1	Candida albicans	Foc1g04477	103.76	400.26	1.95	Foc4g01638	1290.15	1224.62	-0.08
PHI:358		ILV2	Cryptococcus neoformans	Foc1g10444	116.25	66.23	-0.81	Foc4g07995	41.96	109.39	1.38
PHI:124		INT1	Candida albicans	Foc1g13659	6.05	8.34	0.46	Foc4g10426	7.29	4.98	-0.55
PHI:645		invC	Salmonella enterica	Foc1g07334	250.83	72.43	-1.79	Foc4g05996	1015.49	382.36	-1.41
PHI:514		IRO1	Candida albicans	Foc1g03521	0.04	0.05	0.55	Foc4g04272	0.16	0.23	0.51
PHI:306		KEX2	Candida albicans	Foc1g11792	51.42	78.64	0.61	Foc4g01382	37.49	147.9	1.98
PHI:481		KLAP1	Colletotrichum acutatum	Foc1g05087	27.46	16.7	-0.72	Foc4g06193	60.17	56	-0.1
PHI:361		KRE5	Candida albicans	Foc1g05926	1.16	0.42	-1.45	Foc4g03431	2.68	0.6	-2.16
PHI:482		LAEA	Aspergillus fumigatus	Foc1g01663	2.36	2.38	0.01	Foc4g14477	3.17	3.09	-0.04
PHI:504		LEU2	Saccharomyces cerevisiae	Foc1g14378	10.07	40.97	2.02	Foc4g12744	77.13	33.03	-1.22
PHI:219		LIG4	Candida albicans	Foc1g10521	3.23	0.39	-3.05	Foc4g08082	5.01	2.08	-1.27
PHI:362		LYSF	Aspergillus fumigatus	Foc1g02791	18.03	13.44	-0.42	Foc4g04736	21.11	23.19	0.14
PHI:262		MAD2	Candida albicans	Foc1g09969	8.57	4.89	-0.81	Foc4g09062	10.56	4.75	-1.15
PHI:112		MAK1	Nectria haematococca (related: Fusarium solani)	Foc1g11841	0	0.26	0.333424	Foc4g17355	0.05	0	-0.0703893
PHI:220		MAN1	Cryptococcus neoformans	Foc1g05056	16.44	12.62	-0.38	Foc4g06229	44.75	11.12	-2.01
PHI:447		MCSA	Aspergillus fumigatus	Foc1g02599	169.28	14.24	-3.57	Foc4g14087	109.94	110.3	0
PHI:479		MEP1	Coccidioides posadasii	Foc1g04106	0	0.15	0.201634	Foc4g03872	0.19	0	-0.250962
PHI:781		MGG_00131	Magnaporthe oryzae	Foc1g13709	74.76	10.69	-2.81	Foc4g10371	62.92	107.02	0.77
PHI:782		MGG_02423	Magnaporthe oryzae	Foc1g13290	40.5	37.83	-0.1	Foc4g07368	45.42	75.47	0.73
PHI:796		MGG_02423	Magnaporthe oryzae	Foc1g13290	40.5	37.83	-0.1	Foc4g07368	45.42	75.47	0.73
PHI:876		MGG_11671	Magnaporthe oryzae	Foc1g00354	98.75	198.51	1.01	Foc4g00498	28.79	14.65	-0.98
PHI:817		MGG_12252	Magnaporthe oryzae	Foc1g04057	0	0	0	Foc4g09570	9.02	1.94	-2.22
PHI:871		MGG_12656	Magnaporthe oryzae	Foc1g00354	98.75	198.51	1.01	Foc4g00498	28.79	14.65	-0.98
PHI:886		MGG_13052	Magnaporthe oryzae	Foc1g00354	98.75	198.51	1.01	Foc4g00369	0.02	0.04	1.2
PHI:879		MGG_13072	Magnaporthe oryzae	Foc1g14367	701.46	1226.39	0.81	Foc4g12759	421.77	1507.29	1.84
PHI:505		MIP1	Saccharomyces cerevisiae	Foc1g08694	17.95	21.2	0.24	Foc4g08646	12.52	38.54	1.62
PHI:364		MIT1	Candida albicans	Foc1g04741	43.87	20.44	-1.1	Foc4g03267	47.9	212.11	2.15
PHI:267		MLT1	Candida albicans	Foc1g12600	46.15	30.92	-0.58	Foc4g08587	32.09	24.48	-0.39
PHI:1063		MNH6	Magnaporthe oryzae	Foc1g15975	116.41	9.13	-3.67	Foc4g14821	271.94	23.6	-3.53
PHI:425		MPF3	Cryptococcus neoformans	Foc1g11975	0.38	66	7.45	Foc4g06152	0	0.06	0.0840643
PHI:367		MRB1	Ustilago maydis	Foc1g14007	87.79	62.99	-0.48	Foc4g11309	109.74	138.15	0.33
PHI:442		MSY1	Fusarium graminearum	Foc1g09656	100.51	8.81	-3.51	Foc4g04584	298.03	39.6	-2.91
PHI:37		MYP1	Ustilago maydis	Foc1g15290	0	0.04	0.0565835	Foc4g05368	0.07	0.74	3.35
PHI:445		NOS1	Fusarium graminearum	Foc1g15985	33.04	11.95	-1.47	Foc4g14811	124.01	55.02	-1.17
PHI:368		NOT4	Candida albicans	Foc1g12029	18.59	54.34	1.55	Foc4g17148	19.8	37.71	0.93
PHI:520		NOT5	Candida albicans	Foc1g10890	26.68	8.88	-1.59	Foc4g13456	27.24	36.67	0.43
PHI:859		NOX2	Magnaporthe oryzae	Foc1g09636	47.15	60.2	0.35	Foc4g04562	19.25	38.78	1.01
PHI:591		ORP1	Magnaporthe grisea	Foc1g12926	1.4	4.93	1.81	Foc4g13947	5.74	4.72	-0.28
PHI:178		pabaA	Aspergillus fumigatus	Foc1g14253	39.76	51.53	0.37	Foc4g12882	9.68	15.95	0.72
PHI:407		PBC1	Pyrenopeziza brassicae	Foc1g13229	0	0.12	0.163499	Foc4g07304	0.11	0	-0.15056
PHI:856		PDE2	Candida albicans	Foc1g13860	48.22	16.48	-1.55	Foc4g11468	32.36	39.57	0.29
PHI:226		PEX6	Colletotrichum lagenarium	Foc1g12569	8.04	1.65	-2.28	Foc4g08553	9.18	8.09	-0.18
PHI:593		PEX6	Magnaporthe grisea	Foc1g12569	8.04	1.65	-2.28	Foc4g08553	9.18	8.09	-0.18
PHI:55		PKS1	Cochliobolus heterostrophus	Foc1g15298	0	0	0	Foc4g02276	0.51	0.12	-2.06
PHI:373		PLD1	Candida albicans	Foc1g12953	12.02	18.6	0.63	Foc4g13977	5.82	14.19	1.28
PHI:121		PTH3	Magnaporthe oryzae	Foc1g14400	18.67	17.35	-0.11	Foc4g12720	22.87	4.92	-2.22
PHI:122		PTH8	Magnaporthe oryzae	Foc1g04646	12.59	22.93	0.87	Foc4g06981	10.33	14.6	0.5
PHI:123		PTH9	Magnaporthe oryzae	Foc1g12976	40.94	61.71	0.59	Foc4g14001	118.76	92.98	-0.35
PHI:184		RBT4	Candida albicans	Foc1g07079	143.96	925.8	2.69	Foc4g09419	28.39	12.74	-1.16
PHI:317		RHBA	Aspergillus fumigatus	Foc1g11350	112.61	84.41	-0.42	Foc4g10916	126.93	159.23	0.33
PHI:270		RHO1	Candida albicans	Foc1g07228	209.71	81.3	-1.37	Foc4g06107	249.82	135.44	-0.88
PHI:186		RIM8	Candida albicans	Foc1g15653	21.37	20.94	-0.03	Foc4g15192	14.35	22.44	0.64
PHI:675		ROM2	Cryptococcus neoformans	Foc1g06877	33.01	13.41	-1.3	Foc4g15804	20.8	29.46	0.5
PHI:58		SCD1	Colletotrichum lagenarium	Foc1g05732	0.29	1.01	1.81	Foc4g05610	1.24	1.26	0.03
PHI:638		sipB	Salmonella enterica	Foc1g11392	202.11	18.55	-3.45	Foc4g10964	39.93	95.04	1.25
PHI:378		SIT4	Candida albicans	Foc1g13112	40.22	37.94	-0.08	Foc4g07178	42.7	33.72	-0.34
PHI:319		SQL2	Ustilago maydis	Foc1g09722	35.03	27.87	-0.33	Foc4g04657	11.81	20.7	0.81
PHI:624		ssaN	Salmonella enterica	Foc1g15597	106.85	30.83	-1.79	Foc4g05996	1015.49	382.36	-1.41
PHI:609		sseA	Salmonella enterica	Foc1g13139	15.83	5.68	-1.48	Foc4g07208	39.3	10.17	-1.95
PHI:616		sseA	Salmonella enterica	Foc1g13139	15.83	5.68	-1.48	Foc4g07208	39.3	10.17	-1.95
PHI:446		TBL1	Fusarium graminearum	Foc1g16035	95.33	54.47	-0.81	Foc4g14751	31.57	80.09	1.34
PHI:190		TEC1	Candida albicans	Foc1g05177	143.32	46.02	-1.64	Foc4g14617	29.12	67.37	1.21
PHI:489		TRX1	Cryptococcus neoformans	Foc1g05267	0.09	0	-0.124328	Foc4g03613	0	0	0
PHI:386		TSA1	Cryptococcus neoformans	Foc1g04457	1106.45	1546.37	0.48	Foc4g10123	981.18	828.44	-0.24
PHI:234		UBC2	Ustilago maydis	Foc1g10468	51.32	17.19	-1.58	Foc4g08025	17.1	58.37	1.77
PHI:854		um01947	Ustilago maydis	Foc1g14509	28.59	14.99	-0.93	Foc4g12601	41.15	31.1	-0.4
PHI:909		um02475	Ustilago maydis	Foc1g03663	1.18	3.92	1.73	Foc4g05266	46.9	8.08	-2.54
PHI:911		um11451	Ustilago maydis	Foc1g11171	14.7	15.72	0.1	Foc4g16825	15.34	6.44	-1.25
PHI:506		URA3	Saccharomyces cerevisiae	Foc1g14298	133.37	98.2	-0.44	Foc4g12832	91.73	238.64	1.38
PHI:159		URA5	Histoplasma capsulatum	Foc1g10339	31.25	29.49	-0.08	Foc4g11936	32.39	48.97	0.6
PHI:194		URE1	Cryptococcus neoformans neoformans	Foc1g16382	7.29	4.73	-0.62	Foc4g14367	10.95	3.33	-1.72
PHI:274		USX1	Cryptococcus neoformans	Foc1g09827	0	0.2	0.263034	Foc4g08901	1.26	0	-1.17632
PHI:423		VAD1	Cryptococcus neoformans	Foc1g09621	15.41	18.83	0.29	Foc4g04545	13.3	21.25	0.68
PHI:500		YHB1	Candida albicans	Foc1g05078	1034.81	15.73	-6.04	Foc4g06202	23.46	657.23	4.81
Note: Foc1, the isolate N2 of Foc race 1; Foc4, the isolate B2 of Foc race 4; II5, the strain II5 of Foc race 4.
* indicates that the Foc culture was collected at vegetative stage without inoculation to the Cavendish banana 'Brazil'.
** indicates that the Foc culture was inoculated to the Cavendish banana 'Brazil' for 48 h.
RPKM, Reads Per Kb per Million reads.NA, no annotation; ND, no data.
Fold was calculated according to the forma =log2(48h_RPKM/0h_RPKM), Fold>=1 means markedly up regulated, Fold <=-1 means markedly down regulated.
Genes were markedly up-regulated in Foc4 but showed no marked variation or were down-regulated in Foc1.
Genes were markedly up-regulated in Foc1 but showed no marked variation or were down-regulated in Foc4.
Genes were markedly up-regulated in both Foc1 and Foc4.

## Sheet: Table S5
	Table S5. The number of putative virulence associated genes in the sequenced fungi.
	Sequenced fungi	Foc1	Foc4	II5	Fol	Fv	Fg	Mg
	Virulence associated genes	347	348	357	354	352	339	338
	Note: Foc1, the isolate N2 of Fusarium oxysporum f. sp. cubense (Foc) race 1; Foc4, the isoate B2 of Foc race 4;II5, the strain II5 of Foc race4; Fol, F. oxysporum f. sp. lycopercisi; Fv, F. verticillioides; Fg, F. graminearum; Mg, Magnaporthe grisea.

## Sheet: Table S6
Table S6. The predict backbone genes involved in the biosynthesis of secondary metabolites in Foc1 and Foc4.
red, unique to Foc1, blue, unqiue to Foc4. Fold =log2(RPKM_48h/RPKM_0h).
Foc1						Foc4		SMURF_backbone_gene_prediction	product
Foc1g_ene_ID	RPKM_0h	RPKM_48h	Fold	Foc4g_ene_ID	RPKM_0h	RPKM_48h	Fold
Foc1g00658	0	0	0
Foc1g01644	0	0	0
Foc1g03766	0.894583	1.04968	0.230659	Foc4g01275	1.51953	19.367	3.6719	PKS	Bikaverin
Foc1g03715	0	0	0	Foc4g01333	0.0538499	0	-0.0756695	NRPS-Like
Foc1g04494	0.0172197	0.0301888	0.809953	Foc4g01786	0.303772	0.42271	0.476683	NRPS-Like
				Foc4g01941	2578.89	85.129	-4.92096	DMAT
				Foc4g01943	355.603	3.06482	-6.85832	PKS
Foc1g02458	0.0230539	0.0242503	0.0729871	Foc4g02000	7.67007	0.092884	-6.36767	NRPS
Foc1g03937	0.0847925	0.183632	1.11481	Foc4g02276	0.510351	0.122061	-2.06389	PKS
				Foc4g02459	0.037713	0.0384848	0.0292237	NRPS-Like
Foc1g06344	3.56147	1.65865	-1.10247	Foc4g02509	1.46183	4.51923	1.6283	PKS	Fumonisin
Foc1g06330	0.14099	0.126218	-0.159674	Foc4g02522	1.30255	0.527461	-1.3042	NRPS
				Foc4g03571	0.814062	0.39648	-1.03789	NRPS-Like
Foc1g05324	0	0		Foc4g03675	80.4599	1.82797	-5.45996	DMAT
Foc1g05335	0.411987	0.448511	0.122543	Foc4g03689	2.08175	0.691774	-1.58942	NRPS	Fusarin C
Foc1g04082	0.00999739	0.0701078	2.80995	Foc4g03847	0.0321404	0.0655962	1.02922	HYBRID	Fusarin C
Foc1g02869	0	0	0	Foc4g04167	10.3074	0	-3.4992	NRPS-Like
Foc1g02881	0.00537925	0	-0.00773982	Foc4g04177	10.055	0.0178863	-9.13485	PKS	Fusaric acid
Foc1g07907	0.0163234	0	-0.0233596	Foc4g04228	0	0	0	HYBRID	Fusarin C
				Foc4g05318	0.0503808	0	-0.0709124	PKS-Like
Foc1g05730	0.0285718	0		Foc4g05608	0.460152	0.0469568	-3.2927	DMAT
Foc1g06440	0.0285839	0.0410008	0.520446	Foc4g05939	0.00828701	3.15431	8.57226	NRPS-Like
Foc1g13449	0	0	0	Foc4g07548	0.0562628	0.133096	1.24222	NRPS
Foc1g00573	0.310173	0.483361	0.640028	Foc4g07641	2.6642	0.96288	-1.46828	DMAT
Foc1g03336	0.039426	0.01536	-1.35997	Foc4g07672	0.860724	0.309578	-1.47525	NRPS	beauvericin
Foc1g01986	0.030544	0	-0.0434061	Foc4g08827	0.0476674	0.0437785	-0.122779	PKS
Foc1g07090	8.041	33.5931	2.06272	Foc4g09766	8.95014	32.684	1.8686	NRPS
Foc1g13565	4.22888	2.95243	-0.518373	Foc4g10542	6.83077	3.93631	-0.795205	PKS-Like
Foc1g09355	23.5553	179.283	2.92811	Foc4g10834	12.8849	100.424	2.96235	NRPS-Like
Foc1g10726	1.97071	0.471941	-2.06204	Foc4g13280	4.90803	16.0855	1.71255	NRPS-Like
Foc1g01402	0	0	0					NRPS-Like
Foc1g14959	0.263467	7.3621	4.80442	Foc4g16177	0.211422	0.112565	-0.909376	PKS
Foc1g15148	0	0	0	Foc4g16377	0.0616819	0	-0.0863516	PKS	Fumonisin
Foc1g15298	0	0	0	Foc4g16547	0.957755	0.192509	-2.31473	PKS	Fusarin C
Foc1g11023	7.72754	14.0197	0.859372	Foc4g16652	5.86845	24.8245	2.08071	NRPS
Foc1g11839	0.0338266	0	-0.0479943	Foc4g17357	0	0.0183361	0.0262138	PKS	Fusarubin
Foc1g06331	0.00794798	0.0418021	2.39492	Foc4h16843	0.0429475	0.144627	1.75169	NRPS

## Sheet: Table S7
Table S7. The 26 precited secondary metabolites synthesis gene clusters in Foc1.
Cluster:1
Backbone_gene_id	Gene_id	Gene_positions	Chromosome-Contig	Gene_order	5'end	3'end	Gene_distance	Domain_score	Annotated_gene_function
FOC1g00573	FOC1g00573	0	488	7	19059	20120	0	0	Aromatic prenyltransferase, DMATS type
FOC1g00573	FOC1g00572	1	488	6	17289	18987	72	0	Methyltransferase type 11
FOC1g00573	FOC1g00571	2	488	5	14728	15629	1660	0	NA
FOC1g00573	FOC1g00570	3	488	4	12154	14119	609	1	Cytochrome P450; Cytochrome P450, E-class, group I
Cluster:2
Backbone_gene_id	Gene_id	Gene_positions	Chromosome-Contig	Gene_order	5'end	3'end	Gene_distance	Domain_score	Annotated_gene_function
FOC1g00658	FOC1g00665	-7	199	9	27601	29487	2394	1	General substrate transporter; Major facilitator superfamily, general substrate transporter
FOC1g00658	FOC1g00664	-6	199	8	23580	25207	217	0	Amino acid transporter, transmembrane
FOC1g00658	FOC1g00663	-5	199	7	22210	23363	1000	0	NA
FOC1g00658	FOC1g00662	-4	199	6	20705	21210	241	0	NA
FOC1g00658	FOC1g00661	-3	199	5	18848	20464	610	1	Alcohol dehydrogenase superfamily, zinc-containing; GroES-like; Alcohol dehydrogenase, C-terminal; Alcohol dehydrogenase GroES-like; Polyketide synthase, enoylreductase
FOC1g00658	FOC1g01404	-3	621	14	29500	31718	394	1	Zn(2)-C6 fungal-type DNA-binding domain; Transcription factor, fungi
FOC1g00658	FOC1g00660	-2	199	4	16517	18238	548	1	Cytochrome P450; Cytochrome P450, E-class, group I
FOC1g00658	FOC1g00659	-1	199	3	13374	15969	626	1	Major facilitator superfamily MFS-1; Major facilitator superfamily, general substrate transporter
FOC1g00658	FOC1g00658	0	199	2	9571	12748	0	0	AMP-dependent synthetase/ligase; Male sterility, NAD-binding
Cluster:3
Backbone_gene_id	Gene_id	Gene_positions	Chromosome-Contig	Gene_order	5'end	3'end	Gene_distance	Domain_score	Annotated_gene_function
FOC1g01402	FOC1g01404	-3	621	14	29500	31718	394	1	Zn(2)-C6 fungal-type DNA-binding domain; Transcription factor, fungi
FOC1g01402	FOC1g01403	-2	621	13	27037	29106	1410	0	NA
FOC1g01402	FOC1g00574	-1	488	8	21391	23379	1271	0	NA
FOC1g01402	FOC1_h10017705	-1	621	12	25158	25627	0	0	NA
FOC1g01402	FOC1g01402	0	621	11	22351	25627	0	0	AMP-dependent synthetase/ligase; Phosphopantetheine-binding; Acyl carrier protein-like; Male sterility, NAD-binding
FOC1g01402	FOC1g01401	1	621	10	21298	22264	87	0	NmrA-like
FOC1g01402	FOC1g01400	2	621	9	16573	18672	2626	0	Sodium:neurotransmitter symporter
FOC1g01402	FOC1g01399	3	621	8	14937	16328	245	1	Peptidase M19, renal dipeptidase
FOC1g01402	FOC1g01398	4	621	7	12944	14100	837	0	NA
FOC1g01402	FOC1g01397	5	621	6	10732	12222	722	1	Major facilitator superfamily MFS-1; Major facilitator superfamily, general substrate transporter
FOC1g01402	FOC1g01396	6	621	5	8796	10668	64	1	3-beta hydroxysteroid dehydrogenase/isomerase
FOC1g01402	FOC1g01395	7	621	4	7491	8328	468	0	HAD-like domain
FOC1g01402	FOC1g01394	8	621	3	4864	6613	878	1	Major facilitator superfamily MFS-1; Major facilitator superfamily, general substrate transporter
FOC1g01402	FOC1g01393	9	621	2	2574	4668	196	1	Transcription factor, fungi
Cluster:4
Backbone_gene_id	Gene_id	Gene_positions	Chromosome-Contig	Gene_order	5'end	3'end	Gene_distance	Domain_score	Annotated_gene_function
FOC1g01986	FOC1g01986	0	38	23	46821	56933	0	1	Acyltransferase ChoActase/COT/CPT; Beta-ketoacyl synthase; Phosphopantetheine-binding; Acyl carrier protein-like; GroES-like; Alcohol dehydrogenase, C-terminal; Alcohol dehydrogenase GroES-like; Methyltransferase type 12; Polyketide synthase, KR; Beta-ketoacyl synthase, N-terminal; Beta-ketoacyl synthase, C-terminal; Acyl transferase; Acyl transferase/acyl hydrolase/lysophospholipase; Malonyl-CoA…
FOC1g01986	FOC1g01985	1	38	22	44671	46175	646	0	NA
FOC1g01986	FOC1g01984	2	38	21	41922	43954	717	0	NA
FOC1g01986	FOC1g01983	3	38	20	39696	41405	517	1	Cytochrome P450; Cytochrome P450, E-class, group I
FOC1g01986	FOC1g01982	4	38	19	37794	39562	134	1	Sugar/inositol transporter; General substrate transporter; Major facilitator superfamily, general substrate transporter
FOC1g01986	FOC1_h10017359	5	38	18	35433	36662	1132	0	NA
FOC1g01986	FOC1g01981	6	38	17	33383	36662	0	0	Glycoside hydrolase, family 42, N-terminal; Glycoside hydrolase, catalytic core
FOC1g01986	FOC1_h10017358	7	38	16	32638	33178	205	0	NA
FOC1g01986	FOC1g01980	8	38	15	31671	33178	0	0	Methyltransferase type 11
FOC1g01986	FOC1g01979	9	38	14	30034	31488	183	0	PLC-like phosphodiesterase, TIM beta/alpha-barrel domain
FOC1g01986	FOC1g01978	10	38	13	26371	28060	1974	1	Major facilitator superfamily MFS-1; Major facilitator superfamily, general substrate transporter
Cluster:5
Backbone_gene_id	Gene_id	Gene_positions	Chromosome-Contig	Gene_order	5'end	3'end	Gene_distance	Domain_score	Annotated_gene_function
FOC1g02458	FOC1g02459	-1	52	19	62508	67478	2301	1	ABC transporter, transmembrane domain; ABC transporter-like; ATPase, AAA+ type, core; ABC transporter, transmembrane domain, type 1
FOC1g02458	FOC1g02458	0	52	18	37344	60207	0	1	AMP-dependent synthetase/ligase; Condensation domain; Phosphopantetheine-binding; Acyl carrier protein-like
FOC1g02458	FOC1g02457	1	52	17	36112	37166	178	0	Alcohol dehydrogenase, iron-type
FOC1g02458	FOC1g02456	2	52	16	33858	35566	546	1	Major facilitator superfamily MFS-1; Major facilitator superfamily, general substrate transporter
FOC1g02458	FOC1_h10017531	3	52	15	32856	33269	589	0	NA
FOC1g02458	FOC1g02455	4	52	14	30779	31815	1041	0	Glucose/ribitol dehydrogenase; NmrA-like
FOC1g02458	FOC1g02454	5	52	13	28239	29588	1191	0	FAD-binding, type 2
FOC1g02458	FOC1g02453	6	52	12	26475	27641	598	0	Neuraminidase
FOC1g02458	FOC1g02452	7	52	11	23720	25563	912	1	Sugar/inositol transporter; General substrate transporter; Major facilitator superfamily, general substrate transporter
Cluster:6
Backbone_gene_id	Gene_id	Gene_positions	Chromosome-Contig	Gene_order	5'end	3'end	Gene_distance	Domain_score	Annotated_gene_function
FOC1g02869	FOC1g02881	-13	137	78	162866	169863	820	1	Beta-ketoacyl synthase; Phosphopantetheine-binding; Acyl carrier protein-like; GroES-like; Alcohol dehydrogenase, C-terminal; Alcohol dehydrogenase GroES-like; Polyketide synthase, KR; Beta-ketoacyl synthase, N-terminal; Beta-ketoacyl synthase, C-terminal; Acyl transferase; Acyl transferase/acyl hydrolase/lysophospholipase; Malonyl-CoA ACP transacylase, ACP-binding; Thiolase-like; Polyketide synt…
FOC1g02869	FOC1g02880	-12	137	77	161732	162046	656	0	YCII-related; Dimeric alpha-beta barrel
FOC1g02869	FOC1g02879	-11	137	76	159313	161076	299	0	Aspartate/glutamate/uridylate kinase; Amino acid-binding ACT
FOC1g02869	FOC1g02878	-10	137	75	157806	159014	675	0	Heterokaryon incompatibility
FOC1g02869	FOC1g02877	-9	137	74	155857	157131	744	1	von Willebrand factor, type A
FOC1g02869	FOC1_h10016779	-8	137	73	154979	155113	406	0	NA
FOC1g02869	FOC1g02876	-7	137	72	153720	154573	652	0	Serine hydrolase
FOC1g02869	FOC1g02875	-6	137	71	151528	153068	84	0	Alpha/beta hydrolase fold-1; Homoserine acetyltransferase
FOC1g02869	FOC1g02874	-5	137	70	150525	151444	2666	0	NA
FOC1g02869	FOC1g02873	-4	137	69	146747	147859	143	1	Alcohol dehydrogenase superfamily, zinc-containing; GroES-like; Alcohol dehydrogenase, C-terminal; Alcohol dehydrogenase GroES-like; Polyketide synthase, enoylreductase
FOC1g02869	FOC1g02872	-3	137	68	145484	146604	1719	1	Alcohol dehydrogenase superfamily, zinc-containing; GroES-like; Alcohol dehydrogenase, C-terminal; Polyketide synthase, enoylreductase
FOC1g02869	FOC1g02871	-2	137	67	143376	143765	759	0	Aegerolysin
FOC1g02869	FOC1g02870	-1	137	66	141117	142617	658	0	Cys/Met metabolism, pyridoxal phosphate-dependent enzyme; O-acetylhomoserine/O-acetylserine sulfhydrylase; Pyridoxal phosphate-dependent transferase, major domain
FOC1g02869	FOC1g02869	0	137	65	137091	140459	0	0	AMP-dependent synthetase/ligase; Phosphopantetheine-binding; Acyl carrier protein-like; Male sterility, NAD-binding; Polyketide synthase, phosphopantetheine-binding
FOC1g02869	FOC1g02868	1	137	64	134871	136317	774	0	FMN-dependent dehydrogenase; Alpha-hydroxy acid dehydrogenase, FMN-dependent
FOC1g02869	FOC1g02867	2	137	63	131439	132689	2182	1	Zn(2)-C6 fungal-type DNA-binding domain
Cluster:7
Backbone_gene_id	Gene_id	Gene_positions	Chromosome-Contig	Gene_order	5'end	3'end	Gene_distance	Domain_score	Annotated_gene_function
FOC1g03336	FOC1g03345	-8	269	89	203836	206041	899	1	Monooxygenase, FAD-binding; Aromatic-ring hydroxylase-like; Thioredoxin-like fold; Phenol hydroxylase, C-terminal dimerisation
FOC1g03336	FOC1g03344	-7	269	88	202101	202937	592	0	NA
FOC1g03336	FOC1g03343	-6	269	87	200231	201509	1821	0	NA
FOC1g03336	FOC1g03341	-5	269	86	197535	198410	452	0	NA
FOC1g03336	FOC1g03340	-4	269	85	195609	197083	388	0	NA
FOC1g03336	FOC1g03339	-3	269	84	193674	195221	449	0	Flavin-containing amine oxidase; Amine oxidase
FOC1g03336	FOC1g03338	-2	269	83	191170	193225	1503	1	Zn(2)-C6 fungal-type DNA-binding domain
FOC1g03336	FOC1g03337	-1	269	82	188591	189667	239	0	NA
FOC1g03336	FOC1g03336	0	269	81	178936	188352	0	0	AMP-dependent synthetase/ligase; Condensation domain; Phosphopantetheine-binding; Acyl carrier protein-like; Polyketide synthase, phosphopantetheine-binding
FOC1g03336	FOC1g03335	1	269	80	176597	177967	969	0	Ketopantoate reductase ApbA/PanE; 6-phosphogluconate dehydrogenase, C-terminal-like; Ketopantoate reductase ApbA/PanE, N-terminal; Ketopantoate reductase ApbA/PanE, C-terminal
FOC1g03336	FOC1g03334	2	269	79	171087	175607	990	1	ABC transporter, transmembrane domain; ABC transporter-like; ATPase, AAA+ type, core; ABC transporter, transmembrane domain, type 1
Cluster:8
Backbone_gene_id	Gene_id	Gene_positions	Chromosome-Contig	Gene_order	5'end	3'end	Gene_distance	Domain_score	Annotated_gene_function
FOC1g03715	FOC1g03727	-13	318	31	78236	79769	881	1	Major facilitator superfamily MFS-1; Major facilitator superfamily, general substrate transporter
FOC1g03715	FOC1g03726	-12	318	30	74459	77355	364	0	Carboxylyase-related; FMN-binding split barrel-related
FOC1g03715	FOC1g03725	-11	318	29	74095	74953	501	0	Flavoprotein
FOC1g03715	FOC1g03724	-10	318	28	71532	73594	1136	0	NA
FOC1g03715	FOC1g03723	-9	318	27	68262	70396	1315	0	NA
FOC1g03715	FOC1g03722	-8	318	26	65769	66947	541	0	FAD dependent oxidoreductase
FOC1g03715	FOC1g03721	-7	318	25	63180	65228	3721	1	Major facilitator superfamily MFS-1; Major facilitator superfamily, general substrate transporter
FOC1g03715	FOC1_h10017214	-6	318	24	58714	59459	229	0	NA
FOC1g03715	FOC1g03720	-5	318	23	58485	62213	645	1	Zn(2)-C6 fungal-type DNA-binding domain; Aromatic-ring-hydroxylating dioxygenase, alpha subunit; Transcription factor, fungi; Rieske [2Fe-2S] iron-sulphur domain
FOC1g03715	FOC1g03719	-4	318	22	56563	57840	729	0	Cys/Met metabolism, pyridoxal phosphate-dependent enzyme; Pyridoxal phosphate-dependent transferase, major domain
FOC1g03715	FOC1g03718	-3	318	21	53980	55834	487	1	Major facilitator superfamily MFS-1; Major facilitator superfamily, general substrate transporter
FOC1g03715	FOC1g03717	-2	318	20	51738	53493	224	1	Zn(2)-C6 fungal-type DNA-binding domain
FOC1g03715	FOC1g03716	-1	318	19	50124	51514	1069	1	Aminotransferase, class I/classII; Pyridoxal phosphate-dependent transferase, major domain
FOC1g03715	FOC1g03715	0	318	18	46008	49055	0	0	AMP-dependent synthetase/ligase; Phosphopantetheine-binding; Acyl carrier protein-like; Male sterility, NAD-binding
FOC1g03715	FOC1g03714	1	318	17	44421	45782	226	0	NA
FOC1g03715	FOC1g03713	2	318	16	42134	44002	419	0	NA
FOC1g03715	FOC1g03712	3	318	15	39409	40563	1571	1	Transcription factor, fungi
FOC1g03715	FOC1g03711	4	318	14	36355	38497	912	0	Protein of unknown function DUF1446
FOC1g03715	FOC1g03710	5	318	13	34142	35820	535	0	CoA-transferase family III
FOC1g03715	FOC1g03709	6	318	12	32834	33583	559	0	Fatty acid hydroxylase
FOC1g03715	FOC1g03708	7	318	11	31792	33115	281	0	NA
FOC1g03715	FOC1g03707	8	318	10	28759	29935	1857	1	Alcohol dehydrogenase superfamily, zinc-containing; GroES-like; Alcohol dehydrogenase, C-terminal; Alcohol dehydrogenase GroES-like; Polyketide synthase, enoylreductase
Cluster:9
Backbone_gene_id	Gene_id	Gene_positions	Chromosome-Contig	Gene_order	5'end	3'end	Gene_distance	Domain_score	Annotated_gene_function
FOC1g03766	FOC1g03773	-9	318	80	197124	201492	548	1	ABC transporter, transmembrane domain; ABC transporter-like; ATPase, AAA+ type, core; ABC transporter, transmembrane domain, type 1
FOC1g03766	FOC1g03772	-8	318	79	193862	196576	296	1	Transcription factor, fungi
FOC1g03766	FOC1g03771	-7	318	78	192621	193566	2631	1	Short-chain dehydrogenase/reductase SDR; Glucose/ribitol dehydrogenase
FOC1g03766	FOC1_h10017210	-6	318	77	189226	189990	0	0	Hydantoinaseoxoprolinase, N-terminal
FOC1g03766	FOC1g03770	-5	318	76	189226	192216	909	0	Hydantoinase/oxoprolinase; Hydantoinaseoxoprolinase, N-terminal; Protein of unknown function DUF917
FOC1g03766	FOC1g03769	-4	318	75	186511	188317	824	0	Permease, cytosine/purines, uracil, thiamine, allantoin
FOC1g03766	FOC1g03768	-3	318	74	184826	185687	782	1	Short-chain dehydrogenase/reductase SDR; Glucose/ribitol dehydrogenase
FOC1g03766	FOC1g03767	-2	318	73	183712	184044	1004	0	Alpha/beta hydrolase fold-3
FOC1g03766	FOC1_h10017209	-1	318	72	182031	182708	3	0	Thioesterase
FOC1g03766	FOC1g03766	0	318	71	176475	182711	0	0	Beta-ketoacyl synthase; Thioesterase; Phosphopantetheine-binding; Acyl carrier protein-like; Beta-ketoacyl synthase, N-terminal; Acyl transferase; Acyl transferase/acyl hydrolase/lysophospholipase; Malonyl-CoA ACP transacylase, ACP-binding; Thiolase-like; Polyketide synthase, acyl transferase domain; Polyketide synthase, beta-ketoacyl synthase domain
FOC1g03766	FOC1g03765	1	318	70	174154	175731	744	1	Monooxygenase, FAD-binding; Aromatic-ring hydroxylase-like
FOC1g03766	FOC1g03764	2	318	69	172287	173744	410	1	O-methyltransferase, family 2
FOC1g03766	FOC1g03763	3	318	68	170558	171538	749	0	NmrA-like
FOC1g03766	FOC1g03762	4	318	67	167997	170362	196	1	Zn(2)-C6 fungal-type DNA-binding domain; Transcription factor, fungi
FOC1g03766	FOC1g03761	5	318	66	165663	167488	509	1	Major facilitator superfamily MFS-1; Major facilitator superfamily, general substrate transporter
FOC1g03766	FOC1g03760	6	318	65	164198	164503	1160	0	NA
FOC1g03766	FOC1g03759	7	318	64	163354	164160	38	0	NA
FOC1g03766	FOC1g03758	8	318	63	161726	163021	333	0	Peptidase S8/S53, subtilisin/kexin/sedolisin; Proteinase inhibitor, propeptide; Proteinase inhibitor I9, subtilisin propeptide; Peptidase S8, subtilisin-related
FOC1g03766	FOC1g03757	9	318	62	159048	160982	744	0	Flavin-containing monooxygenase-like
FOC1g03766	FOC1g03756	10	318	61	155758	158325	723	0	Transcription factor, fungi
FOC1g03766	FOC1g03754	11	318	60	151751	152558	3200	0	Cutinase; Cutinase, monofunctional
FOC1g03766	FOC1g03753	12	318	59	150323	151397	354	0	Fumarylacetoacetase, C-terminal-like; Fumarylacetoacetase, C-terminal-related
FOC1g03766	FOC1g03752	13	318	58	147134	149844	479	1	Transcription factor, fungi
FOC1g03766	FOC1g03751	14	318	57	145678	146661	473	0	NA
FOC1g03766	FOC1g03750	15	318	56	142921	145574	104	1	Zn(2)-C6 fungal-type DNA-binding domain; Transcription factor, fungi
Cluster:10
Backbone_gene_id	Gene_id	Gene_positions	Chromosome-Contig	Gene_order	5'end	3'end	Gene_distance	Domain_score	Annotated_gene_function
FOC1g03937	FOC1g03937	0	22	116	283243	291422	0	1	Beta-ketoacyl synthase; Phosphopantetheine-binding; Acyl carrier protein-like; GroES-like; Alcohol dehydrogenase, C-terminal; Methyltransferase type 12; Polyketide synthase, KR; Beta-ketoacyl synthase, N-terminal; Beta-ketoacyl synthase, C-terminal; Acyl transferase; Acyl transferase/acyl hydrolase/lysophospholipase; Malonyl-CoA ACP transacylase, ACP-binding; Thiolase-like; Polyketide synthase, a…
FOC1g03937	FOC1g03936	1	22	115	280520	281932	1311	0	NA
FOC1g03937	FOC1g03935	2	22	114	277315	278862	1658	1	Transferase
Cluster:11
Backbone_gene_id	Gene_id	Gene_positions	Chromosome-Contig	Gene_order	5'end	3'end	Gene_distance	Domain_score	Annotated_gene_function
FOC1g04082	FOC1g04097	-14	275	27	68534	70170	2997	1	Amino acid/polyamine transporter I; Amino acid permease domain
FOC1g04082	FOC1g04095	-13	275	26	64491	65537	319	0	Glycoside hydrolase, family 43; Glycosyl hydrolase family 43, five-bladed beta-propellor domain
FOC1g04082	FOC1g04094	-12	275	25	63228	64172	1570	0	NA
FOC1g04082	FOC1g04093	-11	275	24	60958	61658	625	0	NA
FOC1g04082	FOC1g04092	-10	275	23	59679	60333	88	0	Polyketide cyclase/dehydrase
FOC1g04082	FOC1g04091	-9	275	22	57560	59591	661	0	NADH:flavin oxidoreductase/NADH oxidase, N-terminal; FAD dependent oxidoreductase
FOC1g04082	FOC1g04090	-8	275	21	55258	56899	627	1	Cytochrome P450; Cytochrome P450, E-class, group I
FOC1g04082	FOC1g04089	-7	275	20	53228	54631	2524	1	Transcription factor, fungi
FOC1g04082	FOC1g04088	-6	275	19	49666	50704	935	0	NA
FOC1g04082	FOC1g04087	-5	275	18	47458	48731	531	1	Cytochrome P450; Cytochrome P450, E-class, group I
FOC1g04082	FOC1g04086	-4	275	17	45500	46927	457	1	Cytochrome P450
FOC1g04082	FOC1g04085	-3	275	16	44012	45043	136	0	NA
FOC1g04082	FOC1g04084	-2	275	15	42261	43876	965	1	Cytochrome P450; Cytochrome P450, E-class, CYP52
FOC1g04082	FOC1g04083	-1	275	14	40152	41296	969	1	Alcohol dehydrogenase superfamily, zinc-containing; GroES-like; Alcohol dehydrogenase, C-terminal; Alcohol dehydrogenase GroES-like; Polyketide synthase, enoylreductase
FOC1g04082	FOC1g04082	0	275	13	27594	39183	0	1	Beta-ketoacyl synthase; AMP-dependent synthetase/ligase; Condensation domain; Phosphopantetheine-binding; Acyl carrier protein-like; Male sterility, NAD-binding; Methyltransferase type 12; Polyketide synthase, KR; Beta-ketoacyl synthase, N-terminal; Beta-ketoacyl synthase, C-terminal; Acyl transferase; Acyl transferase/acyl hydrolase/lysophospholipase; Malonyl-CoA ACP transacylase, ACP-binding; T…
Cluster:12
Backbone_gene_id	Gene_id	Gene_positions	Chromosome-Contig	Gene_order	5'end	3'end	Gene_distance	Domain_score	Annotated_gene_function
FOC1g05324	FOC1g05335	-13	308	118	243248	255157	793	1	Beta-ketoacyl synthase; AMP-dependent synthetase/ligase; Condensation domain; Phosphopantetheine-binding; Acyl carrier protein-like; Male sterility, NAD-binding; Methyltransferase type 12; Polyketide synthase, KR; Beta-ketoacyl synthase, N-terminal; Beta-ketoacyl synthase, C-terminal; Acyl transferase; Acyl transferase/acyl hydrolase/lysophospholipase; Malonyl-CoA ACP transacylase, ACP-binding; T…
FOC1g05324	FOC1g05334	-12	308	117	240767	242455	1067	0	Glycoside hydrolase, family 32; Concanavalin A-like lectin/glucanase; Glycosyl hydrolases family 32, N-terminal; Glycosyl hydrolase family 43, five-bladed beta-propellor domain
FOC1g05324	FOC1_h10017174	-11	308	116	239482	239700	152	0	NA
FOC1g05324	FOC1_h10017173	-10	308	115	239136	239330	391	0	NA
FOC1g05324	FOC1g05333	-9	308	114	238044	239721	909	1	Major facilitator superfamily MFS-1; Major facilitator superfamily, general substrate transporter
FOC1g05324	FOC1g05332	-8	308	113	235823	237135	384	1	Pyridine nucleotide-disulphide oxidoreductase, class-II; FAD-dependent pyridine nucleotide-disulphide oxidoreductase
FOC1g05324	FOC1g05331	-7	308	112	234012	235439	1421	1	1-aminocyclopropane-1-carboxylate synthase; Aminotransferase, class I/classII; Pyridoxal phosphate-dependent transferase, major domain
FOC1g05324	FOC1g05330	-6	308	111	229868	232591	109	0	Aminotransferase, class V/Cysteine desulfurase; Pyridoxal phosphate-dependent transferase, major domain
FOC1g05324	FOC1g05329	-5	308	110	229064	229759	1751	0	Asp/Glu racemase; Asp/Glu/hydantoin racemase
FOC1g05324	FOC1g05328	-4	308	109	226837	227313	478	0	NA
FOC1g05324	FOC1g05327	-3	308	108	224497	226359	1165	0	Flavin-containing monooxygenase-like
FOC1g05324	FOC1g05326	-2	308	107	222014	223332	972	0	NA
FOC1g05324	FOC1g05325	-1	308	106	219958	221042	443	0	Nitrilase/cyanide hydratase and apolipoprotein N-acyltransferase
FOC1g05324	FOC1g05324	0	308	105	218331	219515	0	0	Aromatic prenyltransferase, DMATS type
FOC1g05324	FOC1g05323	1	308	104	216894	217905	426	0	NA
FOC1g05324	FOC1g05322	2	308	103	215568	216656	238	1	Aldo/keto reductase; NADP-dependent oxidoreductase domain
Cluster:13
Backbone_gene_id	Gene_id	Gene_positions	Chromosome-Contig	Gene_order	5'end	3'end	Gene_distance	Domain_score	Annotated_gene_function
FOC1g05730	FOC1g05732	-2	533	175	370681	371383	544	1	Scytalone dehydratase
FOC1g05730	FOC1g05731	-1	533	174	368334	370137	119	0	Fungal trichothecene efflux pump; Major facilitator superfamily, general substrate transporter
FOC1g05730	FOC1g05730	0	533	173	366834	368215	0	0	Aromatic prenyltransferase, DMATS type
FOC1g05730	FOC1g05729	1	533	172	365424	366462	372	0	Alpha/beta hydrolase fold-1; Epoxide hydrolase-like
FOC1g05730	FOC1_h10017541	2	533	171	363108	363272	2152	0	NA
FOC1g05730	FOC1g05728	3	533	170	363108	364858	0	1	Cytochrome P450; Cytochrome P450, E-class, group IV
FOC1g05730	FOC1g05727	4	533	169	361337	362337	771	0	UbiA prenyltransferase
FOC1g05730	FOC1g05726	5	533	168	359461	361039	298	0	Transferase
FOC1g05730	FOC1g05725	6	533	167	357322	359004	457	0	UDP-glucuronosyl/UDP-glucosyltransferase
FOC1g05730	FOC1g05724	7	533	166	356338	356955	367	0	NA
FOC1g05730	FOC1g05723	8	533	165	355058	356158	180	0	NA
FOC1g05730	FOC1g05722	9	533	164	353838	354719	339	0	Chloroperoxidase
FOC1g05730	FOC1g05721	10	533	163	352623	353450	388	1	Short-chain dehydrogenase/reductase SDR; Glucose/ribitol dehydrogenase
Cluster:14
Backbone_gene_id	Gene_id	Gene_positions	Chromosome-Contig	Gene_order	5'end	3'end	Gene_distance	Domain_score	Annotated_gene_function
FOC1g06331	FOC1g06333	-2	166	102	232975	234886	1681	1	Cytochrome P450; Cytochrome P450, E-class, group I
FOC1g06331	FOC1g06332	-1	166	101	230495	231294	1701	0	NA
FOC1g06331	FOC1g06331	0	166	100	223932	228794	0	0	AMP-dependent synthetase/ligase; Condensation domain; Phosphopantetheine-binding; Acyl carrier protein-like
FOC1g06331	FOC1g06330	1	166	99	211471	223671	261	0	AMP-dependent synthetase/ligase; Condensation domain; Phosphopantetheine-binding; Acyl carrier protein-like; Polyketide synthase, phosphopantetheine-binding
FOC1g06331	FOC1g06329	2	166	98	209958	211030	441	0	NA
FOC1g06331	FOC1g06328	3	166	97	207507	209298	660	1	Cytochrome P450; Cytochrome P450, E-class, group I
FOC1g06331	FOC1g06327	4	166	96	204850	206903	604	0	AMP-dependent synthetase/ligase
FOC1g06331	FOC1g06326	5	166	95	202359	204618	232	0	Phenylalanine/histidine ammonia-lyase; L-Aspartase-like
FOC1g06331	FOC1g06325	6	166	94	199706	200879	1480	0	SAM dependent carboxyl methyltransferase
FOC1g06331	FOC1g06324	7	166	93	195630	197341	2365	0	FAD-binding 8; Ferric reductase, NAD binding; Flavoprotein transmembrane component
FOC1g06331	FOC1g06323	8	166	92	192229	193748	1882	0	Protease-associated domain, PA; Peptidase M28
FOC1g06331	FOC1g06322	9	166	91	190287	191557	672	1	Alcohol dehydrogenase superfamily, zinc-containing; GroES-like; Alcohol dehydrogenase, C-terminal; Alcohol dehydrogenase GroES-like; Polyketide synthase, enoylreductase
Cluster:15
Backbone_gene_id	Gene_id	Gene_positions	Chromosome-Contig	Gene_order	5'end	3'end	Gene_distance	Domain_score	Annotated_gene_function
FOC1g06344	FOC1g06346	-2	166	115	272122	274497	923	1	Zn(2)-C6 fungal-type DNA-binding domain
FOC1g06344	FOC1g06345	-1	166	114	266189	271199	1942	1	ABC transporter, transmembrane domain; ABC transporter-like; ATPase, AAA+ type, core; ABC transporter, transmembrane domain, type 1
FOC1g06344	FOC1g06344	0	166	113	255805	264247	0	1	Beta-ketoacyl synthase; Phosphopantetheine-binding; Acyl carrier protein-like; GroES-like; Alcohol dehydrogenase GroES-like; Methyltransferase type 12; Polyketide synthase, KR; Beta-ketoacyl synthase, N-terminal; Beta-ketoacyl synthase, C-terminal; Acyl transferase; Acyl transferase/acyl hydrolase/lysophospholipase; Thiolase-like; Polyketide synthase, acyl transferase domain; Polyketide synthase,…
Cluster:16
Backbone_gene_id	Gene_id	Gene_positions	Chromosome-Contig	Gene_order	5'end	3'end	Gene_distance	Domain_score	Annotated_gene_function
FOC1g06440	FOC1g06449	-9	59	44	133069	134822	701	1	Amino acid/polyamine transporter I; Amino acid permease domain
FOC1g06440	FOC1g06448	-8	59	43	130508	132368	171	0	NA
FOC1g06440	FOC1g06447	-7	59	42	128307	130337	425	0	NA
FOC1g06440	FOC1g06446	-6	59	41	125885	127882	1081	0	Six-hairpin glycosidase-like; Galactose-binding domain-like
FOC1g06440	FOC1g06445	-5	59	40	123284	124804	516	0	NA
FOC1g06440	FOC1g06444	-4	59	39	121345	122768	1346	0	NA
FOC1g06440	FOC1g06443	-3	59	38	118902	119999	396	0	Terpenoid synthase
FOC1g06440	FOC1g06442	-2	59	37	116822	118506	538	1	Cytochrome P450; Cytochrome P450, E-class, group I
FOC1g06440	FOC1g06441	-1	59	36	115053	116284	1038	0	Glycoside hydrolase, family 10; Glycoside hydrolase, catalytic core
FOC1g06440	FOC1g06440	0	59	35	99731	114015	0	0	AMP-dependent synthetase/ligase; Condensation domain; Phosphopantetheine-binding; Acyl carrier protein-like
FOC1g06440	FOC1g06439	1	59	34	97820	99118	613	0	Acyl-CoA N-acyltransferase; Siderophore biosynthesis protein, conserved domain
FOC1g06440	FOC1g06438	2	59	33	92480	96655	1165	1	ABC transporter, transmembrane domain; ABC transporter-like; ATPase, AAA+ type, core; ABC transporter, transmembrane domain, type 1
FOC1g06440	FOC1g06437	3	59	32	89324	91243	1237	1	Major facilitator superfamily MFS-1; Major facilitator superfamily, general substrate transporter
FOC1g06440	FOC1_h10017676	4	59	31	86433	87041	2283	0	Ferric reductase, NAD binding
FOC1g06440	FOC1g06436	5	59	30	86430	88576	3	0	FAD-binding 8; Ferric reductase, NAD binding; Flavoprotein transmembrane component
FOC1g06440	FOC1_h10017675	6	59	29	84249	84907	1523	0	NA
FOC1g06440	FOC1g06435	7	59	28	81973	82980	1269	0	Glycoside hydrolase, family 10; Glycoside hydrolase, catalytic core
FOC1g06440	FOC1g06434	8	59	27	78710	81039	934	0	UDP-glucuronosyl/UDP-glucosyltransferase; Glycosyl transferase, family 28
FOC1g06440	FOC1g06433	9	59	26	76063	77987	723	1	Sugar/inositol transporter; General substrate transporter; Major facilitator superfamily, general substrate transporter
Cluster:17
Backbone_gene_id	Gene_id	Gene_positions	Chromosome-Contig	Gene_order	5'end	3'end	Gene_distance	Domain_score	Annotated_gene_function
FOC1g07090	FOC1g07096	-6	314	157	368527	370242	838	1	Cytochrome P450; Cytochrome P450, E-class, group I
FOC1g07090	FOC1g07095	-5	314	156	365308	367689	2759	0	Glucose-methanol-choline oxidoreductase, N-terminal; Glucose-methanol-choline oxidoreductase, C-terminal; Carbohydrate-binding domain family 9-like
FOC1g07090	FOC1g07094	-4	314	155	361589	362549	548	0	Putative esterase
FOC1g07090	FOC1g07093	-3	314	154	359157	361041	1892	1	Major facilitator superfamily MFS-1; Major facilitator superfamily, general substrate transporter
FOC1g07090	FOC1g07092	-2	314	153	356013	357265	2585	0	Acyl-CoA N-acyltransferase; Siderophore biosynthesis protein, conserved domain
FOC1g07090	FOC1g07091	-1	314	152	352631	353428	1093	0	Crotonase, core
FOC1g07090	FOC1g07090	0	314	151	345279	351538	0	0	AMP-dependent synthetase/ligase; Condensation domain; Phosphopantetheine-binding; Acyl carrier protein-like; Polyketide synthase, phosphopantetheine-binding
FOC1g07090	FOC1g07089	1	314	150	342948	344393	886	0	Domain of unknown function DUF3533
FOC1g07090	FOC1g07088	2	314	149	341192	341422	1526	0	NA
FOC1g07090	FOC1g07087	3	314	148	338795	340564	628	0	NA
FOC1g07090	FOC1g07086	4	314	147	335726	337876	919	1	FAD linked oxidase, N-terminal; Berberine/berberine-like; FAD-binding, type 2
FOC1g07090	FOC1g07085	5	314	146	331975	333425	2301	0	NA
FOC1g07090	FOC1g07084	6	314	145	330096	331232	743	0	NA
FOC1g07090	FOC1_h10017193	7	314	144	327646	328061	2035	1	FAD linked oxidase, N-terminal; FAD-binding, type 2
FOC1g07090	FOC1g07083	8	314	143	327325	328991	321	1	FAD linked oxidase, N-terminal; FAD-binding, type 2
Cluster:18
Backbone_gene_id	Gene_id	Gene_positions	Chromosome-Contig	Gene_order	5'end	3'end	Gene_distance	Domain_score	Annotated_gene_function
FOC1g07907	FOC1g07912	-5	274	45	127408	129091	536	1	Major facilitator superfamily MFS-1; Major facilitator superfamily, general substrate transporter
FOC1g07907	FOC1g07911	-4	274	44	124261	126872	2418	1	Transcription factor, fungi
FOC1g07907	FOC1g07910	-3	274	43	121001	121843	1195	0	NA
FOC1g07907	FOC1g07909	-2	274	42	118739	119806	709	0	Alcohol dehydrogenase superfamily, zinc-containing; GroES-like; Alcohol dehydrogenase, C-terminal; Alcohol dehydrogenase GroES-like; Polyketide synthase, enoylreductase
FOC1g07907	FOC1g07908	-1	274	41	116909	118030	568	0	NA
FOC1g07907	FOC1g07907	0	274	40	104121	116341	0	1	Beta-ketoacyl synthase; AMP-dependent synthetase/ligase; Condensation domain; Phosphopantetheine-binding; Acyl carrier protein-like; Male sterility, NAD-binding; Methyltransferase type 12; Polyketide synthase, KR; Beta-ketoacyl synthase, N-terminal; Beta-ketoacyl synthase, C-terminal; Acyl transferase; Acyl transferase/acyl hydrolase/lysophospholipase; Malonyl-CoA ACP transacylase, ACP-binding; T…
FOC1g07907	FOC1g07906	1	274	39	100959	102173	1948	0	Aminoglycoside phosphotransferase; Protein kinase-like domain
FOC1g07907	FOC1g07905	2	274	38	98814	100549	410	0	Catalase-related immune responsive; Catalase-related subgroup; Catalase-like domain, haem-dependent
FOC1g07907	FOC1g07904	3	274	37	96103	97991	823	0	Glucose-methanol-choline oxidoreductase, N-terminal; Glucose-methanol-choline oxidoreductase, C-terminal; Glucose-methanol-choline oxidoreductase
FOC1g07907	FOC1g07903	4	274	36	94725	95453	650	0	NA
FOC1g07907	FOC1g07902	5	274	35	90158	91888	2837	1	Sugar/inositol transporter; General substrate transporter; Major facilitator superfamily, general substrate transporter
Cluster:19
Backbone_gene_id	Gene_id	Gene_positions	Chromosome-Contig	Gene_order	5'end	3'end	Gene_distance	Domain_score	Annotated_gene_function
FOC1g09355	FOC1g09365	-10	272	84	229044	229844	1879	1	Short-chain dehydrogenase/reductase SDR; Glucose/ribitol dehydrogenase
FOC1g09355	FOC1g09364	-9	272	83	226142	227165	4	0	Nickel/cobalt transporter, high-affinity
FOC1g09355	FOC1g09363	-8	272	82	226138	226595	1346	0	NA
FOC1g09355	FOC1g09362	-7	272	81	224037	224792	2258	0	NA
FOC1g09355	FOC1g09361	-6	272	80	218823	221779	768	0	NA
FOC1g09355	FOC1g09360	-5	272	79	217312	218055	459	0	Autophagy-related protein 17
FOC1g09355	FOC1g09359	-4	272	78	216458	216853	731	0	Autophagy-related protein 17
FOC1g09355	FOC1g09358	-3	272	77	214902	215727	1396	0	NA
FOC1g09355	FOC1g09357	-2	272	76	212419	213506	1144	0	Methyltransferase type 11
FOC1g09355	FOC1g09356	-1	272	75	210025	211275	1720	0	Chitin-binding, domain 3
FOC1g09355	FOC1g09355	0	272	74	204451	208305	0	1	AMP-dependent synthetase/ligase; Short-chain dehydrogenase/reductase SDR; Glucose/ribitol dehydrogenase; Phosphopantetheine-binding; Acyl carrier protein-like; Male sterility, NAD-binding; Polyketide synthase/Fatty acid synthase, KR
FOC1g09355	FOC1g09354	1	272	73	200014	201561	2890	1	Amino acid/polyamine transporter I; Amino acid permease domain
FOC1g09355	FOC1g09353	2	272	72	195991	197656	2358	0	Choline transporter-like
FOC1g09355	FOC1g09352	3	272	71	190517	194733	1258	0	RNA-dependent RNA polymerase, eukaryotic-type
FOC1g09355	FOC1g09351	4	272	70	186759	189406	1111	1	Zn(2)-C6 fungal-type DNA-binding domain; Transcription factor, fungi
FOC1g09355	FOC1g09350	5	272	69	184402	186090	669	0	RIO kinase; Protein kinase-like domain; Serine/threonine-protein kinase Rio1; RIO-like kinase
FOC1g09355	FOC1g09349	6	272	68	180865	182642	1760	0	Peptidase A1; Peptidase aspartic
FOC1g09355	FOC1g09348	7	272	67	179223	180224	641	0	NmrA-like
FOC1g09355	FOC1g09347	8	272	66	176955	177989	1234	0	NA
FOC1g09355	FOC1g09346	9	272	65	174908	175907	1048	1	Pyridine nucleotide-disulphide oxidoreductase, class-II; FAD-dependent pyridine nucleotide-disulphide oxidoreductase
FOC1g09355	FOC1g09345	10	272	64	172596	173820	1088	0	NA
FOC1g09355	FOC1g09344	11	272	63	170554	172150	446	1	Peptidase M24, structural domain; Peptidase M24B, X-Pro dipeptidase/aminopeptidase P N-terminal
Cluster:20
Backbone_gene_id	Gene_id	Gene_positions	Chromosome-Contig	Gene_order	5'end	3'end	Gene_distance	Domain_score	Annotated_gene_function
FOC1g10726	FOC1g10728	-2	253	61	153323	154397	2596	1	Short-chain dehydrogenase/reductase SDR; Glucose/ribitol dehydrogenase
FOC1g10726	FOC1g10727	-1	253	60	147960	150727	451	0	Oligopeptide transporter OPT superfamily
FOC1g10726	FOC1g10726	0	253	59	140032	147509	0	0	AMP-dependent synthetase/ligase; Condensation domain; Acyl carrier protein-like
Cluster:21
Backbone_gene_id	Gene_id	Gene_positions	Chromosome-Contig	Gene_order	5'end	3'end	Gene_distance	Domain_score	Annotated_gene_function
FOC1g11839	FOC1g11844	-5	180	155	345314	346321	1460	1	Zn(2)-C6 fungal-type DNA-binding domain; Aflatoxin regulatory protein
FOC1g11839	FOC1g11843	-4	180	154	343057	343854	765	1	Short-chain dehydrogenase/reductase SDR; Glucose/ribitol dehydrogenase
FOC1g11839	FOC1g11842	-3	180	153	341075	342292	856	0	Alcohol dehydrogenase superfamily, zinc-containing; GroES-like; Alcohol dehydrogenase GroES-like; Polyketide synthase, enoylreductase
FOC1g11839	FOC1g11841	-2	180	152	338580	340219	501	1	Monooxygenase, FAD-binding; Aromatic-ring hydroxylase-like
FOC1g11839	FOC1g11840	-1	180	151	336867	338079	533	1	O-methyltransferase, family 2; O-methyltransferase, COMT, eukaryota
FOC1g11839	FOC1g11839	0	180	150	329308	336334	0	0	Beta-ketoacyl synthase; Phosphopantetheine-binding; Acyl carrier protein-like; Male sterility, NAD-binding; Beta-ketoacyl synthase, N-terminal; Beta-ketoacyl synthase, C-terminal; Acyl transferase; Acyl transferase/acyl hydrolase/lysophospholipase; Thiolase-like; Polyketide synthase, acyl transferase domain; Polyketide synthase, phosphopantetheine-binding; Polyketide synthase, beta-ketoacyl synth…
FOC1g11839	FOC1g11838	1	180	149	326767	328551	757	0	Amine oxidase
FOC1g11839	FOC1g11837	2	180	148	325741	326400	367	0	Guanylate kinase; Guanylate kinase/L-type calcium channel
FOC1g11839	FOC1g11836	3	180	147	324978	325154	587	0	NA
FOC1g11839	FOC1g11835	4	180	146	321273	324912	66	0	WD40 repeat; Soluble quinoprotein glucose/sorbosone dehydrogenase; WD40 repeat-like-containing domain; WD40 repeat, subgroup
FOC1g11839	FOC1g11834	5	180	145	318933	320760	513	1	Amino acid/polyamine transporter I; Amino acid permease domain
Cluster:22
Backbone_gene_id	Gene_id	Gene_positions	Chromosome-Contig	Gene_order	5'end	3'end	Gene_distance	Domain_score	Annotated_gene_function
FOC1g13449	FOC1g13449	0	48	451	1304621	1312392	0	0	AMP-dependent synthetase/ligase; Condensation domain; Phosphopantetheine-binding; Acyl carrier protein-like
FOC1g13449	FOC1g13448	1	48	450	1302693	1303383	1238	0	NA
FOC1g13449	FOC1g13447	2	48	449	1300630	1301739	954	0	Alcohol dehydrogenase superfamily, zinc-containing; GroES-like; Polyketide synthase, enoylreductase
FOC1g13449	FOC1g13446	3	48	448	1298101	1299941	689	1	Major facilitator superfamily MFS-1; Major facilitator superfamily, general substrate transporter
FOC1g13449	FOC1_h10017498	4	48	447	1294773	1295363	2738	0	NA
FOC1g13449	FOC1_h10017497	5	48	446	1294601	1294717	56	0	NA
FOC1g13449	FOC1g13445	6	48	445	1293256	1295297	580	0	NA
FOC1g13449	FOC1_h10017484	7	48	444	1291448	1292047	1209	0	General substrate transporter; Major facilitator superfamily, general substrate transporter
FOC1g13449	FOC1g13444	8	48	443	1290597	1292380	333	1	Sugar/inositol transporter; General substrate transporter; Major facilitator superfamily, general substrate transporter
Cluster:23
Backbone_gene_id	Gene_id	Gene_positions	Chromosome-Contig	Gene_order	5'end	3'end	Gene_distance	Domain_score	Annotated_gene_function
FOC1g13565	FOC1g13567	-4	129	113	322376	326494	1484	1	Transcription factor, fungi
FOC1g13565	FOC1_h10016722	-3	129	112	320398	320892	3	0	Oligopeptide transporter OPT superfamily
FOC1g13565	FOC1g13566	-2	129	111	318288	320895	1264	0	Oligopeptide transporter OPT superfamily
FOC1g13565	FOC1_h10016747	-1	129	110	316854	317024	273	0	Beta-ketoacyl synthase, N-terminal
FOC1g13565	FOC1g13565	0	129	109	315915	317297	0	0	Beta-ketoacyl synthase; Beta-ketoacyl synthase, N-terminal; Thiolase-like; Polyketide synthase, beta-ketoacyl synthase domain
FOC1g13565	FOC1g13564	1	129	108	314662	315635	280	0	Ubiquinol-cytochrome c chaperone, CBP3; Ubiquinol-cytochrome c chaperone/UPF0174
FOC1g13565	FOC1g13563	2	129	107	313771	314465	197	0	Dihydrofolate reductase domain; Dihydrofolate reductase
FOC1g13565	FOC1g13562	3	129	106	312616	313327	444	0	DSBA-like thioredoxin domain; Thioredoxin-like fold
FOC1g13565	FOC1g13561	4	129	105	311258	312343	273	1	Short-chain dehydrogenase/reductase SDR; Glucose/ribitol dehydrogenase
Cluster:24
Backbone_gene_id	Gene_id	Gene_positions	Chromosome-Contig	Gene_order	5'end	3'end	Gene_distance	Domain_score	Annotated_gene_function
FOC1g14959	FOC1_h10017285	-1	322	297	916633	919191	3	1	Beta-ketoacyl synthase; Acyl carrier protein-like; GroES-like; Polyketide synthase, KR; Polyketide synthase, phosphopantetheine-binding; Polyketide synthase/Fatty acid synthase, KR; Polyketide synthase, enoylreductase
FOC1g14959	FOC1g14959	0	322	296	916630	924117	0	1	Beta-ketoacyl synthase; Acyl carrier protein-like; GroES-like; Polyketide synthase, KR; Beta-ketoacyl synthase, N-terminal; Beta-ketoacyl synthase, C-terminal; Acyl transferase; Acyl transferase/acyl hydrolase/lysophospholipase; Malonyl-CoA ACP transacylase, ACP-binding; Thiolase-like; Polyketide synthase, acyl transferase domain; Polyketide synthase, phosphopantetheine-binding; Polyketide syntha…
FOC1g14959	FOC1g14958	1	322	295	914234	915764	866	1	O-methyltransferase, family 2
Cluster:25
Backbone_gene_id	Gene_id	Gene_positions	Chromosome-Contig	Gene_order	5'end	3'end	Gene_distance	Domain_score	Annotated_gene_function
FOC1g15148	FOC1g15159	-10	322	504	1458318	1460097	1235	1	Amino acid/polyamine transporter I; Amino acid permease domain
FOC1g15148	FOC1g15158	-9	322	503	1455782	1457083	1582	0	NA
FOC1g15148	FOC1g15157	-8	322	502	1453361	1454200	1127	1	GCN5-related N-acetyltransferase (GNAT) domain; Acyl-CoA N-acyltransferase
FOC1g15148	FOC1g15156	-7	322	501	1451422	1452234	3216	1	Short-chain dehydrogenase/reductase SDR; Glucose/ribitol dehydrogenase
FOC1g15148	FOC1g15154	-6	322	500	1447457	1448206	377	0	NA
FOC1g15148	FOC1g15153	-5	322	499	1444871	1447080	526	0	NA
FOC1g15148	FOC1g15152	-4	322	498	1443605	1444345	735	0	NA
FOC1g15148	FOC1g15151	-3	322	497	1441150	1442870	457	1	Monooxygenase, FAD-binding; Aromatic-ring hydroxylase-like
FOC1g15148	FOC1g15150	-2	322	496	1438618	1440693	563	1	Major facilitator superfamily MFS-1; Major facilitator superfamily, general substrate transporter
FOC1g15148	FOC1g15149	-1	322	495	1436181	1438055	863	0	Flavin-containing monooxygenase-like
FOC1g15148	FOC1g15148	0	322	494	1430712	1435318	0	0	Beta-ketoacyl synthase; Beta-ketoacyl synthase, N-terminal; Beta-ketoacyl synthase, C-terminal; Acyl transferase; Acyl transferase/acyl hydrolase/lysophospholipase; Malonyl-CoA ACP transacylase, ACP-binding; Thiolase-like; Polyketide synthase, acyl transferase domain; Polyketide synthase, dehydratase domain; Polyketide synthase, beta-ketoacyl synthase domain
FOC1g15148	FOC1g15147	1	322	493	1428277	1429424	1288	1	Beta-ketoacyl synthase; Polyketide synthase, KR; Polyketide synthase/Fatty acid synthase, KR
FOC1g15148	FOC1g15146	2	322	492	1426265	1427312	965	0	NA
FOC1g15148	FOC1_h10017257	3	322	491	1424047	1424139	2126	0	NA
FOC1g15148	FOC1g15145	4	322	490	1423685	1425724	362	1	Transcription factor, fungi
Cluster:26
Backbone_gene_id	Gene_id	Gene_positions	Chromosome-Contig	Gene_order	5'end	3'end	Gene_distance	Domain_score	Annotated_gene_function
FOC1g15298	FOC1g15298	0	322	653	1785393	1793317	0	1	Beta-ketoacyl synthase; Phosphopantetheine-binding; Acyl carrier protein-like; GroES-like; Alcohol dehydrogenase, C-terminal; Alcohol dehydrogenase GroES-like; Methyltransferase type 12; Polyketide synthase, KR; Beta-ketoacyl synthase, N-terminal; Beta-ketoacyl synthase, C-terminal; Acyl transferase; Acyl transferase/acyl hydrolase/lysophospholipase; Malonyl-CoA ACP transacylase, ACP-binding; Thi…
FOC1g15298	FOC1g15297	1	322	652	1784453	1785237	156	0	Haloacid dehydrogenase/epoxide hydrolase; Haloacid dehalogenase-like hydrolase; HAD-like domain
FOC1g15298	FOC1g15296	2	322	651	1781359	1782913	1540	0	FAD dependent oxidoreductase
FOC1g15298	FOC1g15295	3	322	650	1778890	1780745	614	1	Major facilitator superfamily MFS-1; Major facilitator superfamily, general substrate transporter
FOC1g15298	FOC1g15294	4	322	649	1776733	1778408	482	0	Aldehyde dehydrogenase domain; Aldehyde/histidinol dehydrogenase
FOC1g15298	FOC1g15293	5	322	648	1774727	1775654	1079	1	Zn(2)-C6 fungal-type DNA-binding domain

## Sheet: Table S8
Table S8. The 30 precited secondary metabolites synthesis gene clusters in Foc4.
Cluster:1
Backbone_gene_id	Gene_id	Gene_positions	Chromosome-Contig	Gene_order	5'end	3'end	Gene_distance	Domain_score	Annotated_gene_function
FOC4g01275	FOC4g01275	0	217	35	82780	92455	0	0	Beta-ketoacyl synthase; Thioesterase; Phosphopantetheine-binding; Acyl carrier protein-like; Beta-ketoacyl synthase, N-terminal; Beta-ketoacyl synthase, C-terminal; Acyl transferase; Acyl transferase/acyl hydrolase/lysophospholipase; Malonyl-CoA ACP transacylase, ACP-binding; Thiolase-like; Polyketide synthase, acyl transferase domain; Polyketide synthase, phosphopantetheine-binding; Polyketide s…
FOC4g01275	FOC4g01274	1	217	34	81451	81783	997	0	Alpha/beta hydrolase fold-3
FOC4g01275	FOC4g01273	2	217	33	79805	80666	785	1	Short-chain dehydrogenase/reductase SDR; Glucose/ribitol dehydrogenase
FOC4g01275	FOC4g01272	3	217	32	77150	78979	826	0	Permease, cytosine/purines, uracil, thiamine, allantoin
FOC4g01275	FOC4g01270	4	217	31	71557	74547	2603	0	Hydantoinase/oxoprolinase; Hydantoinaseoxoprolinase, N-terminal; Protein of unknown function DUF917
FOC4g01275	FOC4g01269	5	217	30	70206	71152	405	1	Short-chain dehydrogenase/reductase SDR; Glucose/ribitol dehydrogenase
FOC4g01275	FOC4h16912	6	217	29	67517	67913	2293	0	NA
FOC4g01275	FOC4g01268	7	217	28	67281	69910	236	1	Zn(2)-C6 fungal-type DNA-binding domain; Transcription factor, fungi
FOC4g01275	FOC4g01267	8	217	27	62276	66644	637	1	ABC transporter, transmembrane domain; ABC transporter-like; ATPase, AAA+ type, core; ABC transporter, transmembrane domain, type 1
FOC4g01275	FOC4g01266	9	217	26	59564	61426	850	0	Glycoside hydrolase, family 28; Pectin lyase fold/virulence factor
FOC4g01275	FOC4g01265	10	217	25	57708	58331	1233	0	NA
FOC4g01275	FOC4g01264	11	217	24	55916	56557	1151	0	NA
FOC4g01275	FOC4g01263	12	217	23	54060	56912	355	0	NA
FOC4g01275	FOC4h16911	13	217	22	53979	58328	81	0	PAN-1 domain
FOC4g01275	FOC4g01262	14	217	21	47969	52765	1214	1	WD40 repeat; WD40 repeat, subgroup
Cluster:2
Backbone_gene_id	Gene_id	Gene_positions	Chromosome-Contig	Gene_order	5'end	3'end	Gene_distance	Domain_score	Annotated_gene_function
FOC4g01333	FOC4g01343	-10	217	108	264345	264926	1578	1	Alcohol dehydrogenase superfamily, zinc-containing; Alcohol dehydrogenase, C-terminal
FOC4g01333	FOC4g01342	-9	217	107	261955	262767	173	0	Domain of unknown function DUF250
FOC4g01333	FOC4g01341	-8	217	106	260562	261782	1536	1	Alcohol dehydrogenase superfamily, zinc-containing; GroES-like; Alcohol dehydrogenase, C-terminal; Alcohol dehydrogenase GroES-like; Polyketide synthase, enoylreductase
FOC4g01333	FOC4g01340	-7	217	105	257708	259026	281	0	NA
FOC4g01333	FOC4g01339	-6	217	104	257240	257989	560	0	Fatty acid hydroxylase
FOC4g01333	FOC4g01338	-5	217	103	255002	256680	532	0	CoA-transferase family III
FOC4g01333	FOC4g01337	-4	217	102	252328	254470	1056	0	Protein of unknown function DUF1446
FOC4g01333	FOC4g01336	-3	217	101	250250	251272	1588	1	Transcription factor, fungi
FOC4g01333	FOC4g01335	-2	217	100	244641	248662	441	0	NA
FOC4g01333	FOC4g01334	-1	217	99	242839	244200	15	0	NA
FOC4g01333	FOC4g01333	0	217	98	239777	242824	0	0	AMP-dependent synthetase/ligase; Phosphopantetheine-binding; Acyl carrier protein-like; Male sterility, NAD-binding
FOC4g01333	FOC4g01332	1	217	97	237384	238669	1108	1	Aminotransferase, class I/classII; Pyridoxal phosphate-dependent transferase, major domain
FOC4g01333	FOC4g01331	2	217	96	235405	237160	224	1	Zn(2)-C6 fungal-type DNA-binding domain
FOC4g01333	FOC4g01330	3	217	95	233060	235240	165	1	Major facilitator superfamily MFS-1; Major facilitator superfamily, general substrate transporter
FOC4g01333	FOC4g01329	4	217	94	231058	232335	725	0	Cys/Met metabolism, pyridoxal phosphate-dependent enzyme; Pyridoxal phosphate-dependent transferase, major domain
FOC4g01333	FOC4h16914	5	217	93	229441	230186	872	0	NA
FOC4g01333	FOC4g01328	6	217	92	228445	230950	764	1	Zn(2)-C6 fungal-type DNA-binding domain; Transcription factor, fungi
FOC4g01333	FOC4g01327	7	217	91	226682	228004	441	0	Aromatic-ring-hydroxylating dioxygenase, alpha subunit; Rieske [2Fe-2S] iron-sulphur domain
FOC4g01333	FOC4g01326	8	217	90	223666	225714	968	1	Major facilitator superfamily MFS-1; Major facilitator superfamily, general substrate transporter
FOC4g01333	FOC4g01325	9	217	89	221948	223126	540	0	FAD dependent oxidoreductase
FOC4g01333	FOC4g01324	10	217	88	218428	220561	1387	0	NA
FOC4g01333	FOC4g01323	11	217	87	213095	215253	3175	0	Transcription factor, fungi
FOC4g01333	FOC4g01322	12	217	86	211914	212618	477	0	Flavoprotein
FOC4g01333	FOC4g01321	13	217	85	210173	210907	1007	0	Carboxylyase-related; FMN-binding split barrel-related
FOC4g01333	FOC4g01320	14	217	84	207304	208881	1292	0	Carboxylyase-related; FMN-binding split barrel-related
FOC4g01333	FOC4g01319	15	217	83	203125	206426	878	1	Major facilitator superfamily MFS-1; Major facilitator superfamily, general substrate transporter
Cluster:3
Backbone_gene_id	Gene_id	Gene_positions	Chromosome-Contig	Gene_order	5'end	3'end	Gene_distance	Domain_score	Annotated_gene_function
FOC4g01786	FOC4g01800	-14	127	135	307464	309155	521	1	Major facilitator superfamily MFS-1; Major facilitator superfamily, general substrate transporter
FOC4g01786	FOC4g01799	-13	127	134	304499	306943	117	1	Zn(2)-C6 fungal-type DNA-binding domain
FOC4g01786	FOC4g01798	-12	127	133	303429	304382	390	0	D-isomer specific 2-hydroxyacid dehydrogenase, catalytic domain; D-isomer specific 2-hydroxyacid dehydrogenase, NAD-binding
FOC4g01786	FOC4g01797	-11	127	132	300853	303039	404	1	Zn(2)-C6 fungal-type DNA-binding domain; Transcription factor, fungi
FOC4g01786	FOC4g01796	-10	127	131	299096	300449	843	0	FMN-dependent dehydrogenase; Alpha-hydroxy acid dehydrogenase, FMN-dependent
FOC4g01786	FOC4g01795	-9	127	130	295233	298253	298	0	GLEYA adhesin domain
FOC4g01786	FOC4g01794	-8	127	129	293614	294935	39	1	Major facilitator superfamily MFS-1; Major facilitator superfamily, general substrate transporter
FOC4g01786	FOC4g01793	-7	127	128	293336	293575	2564	0	NA
FOC4g01786	FOC4g01792	-6	127	127	289232	290772	894	0	Peptidase M20; Amidase, hydantoinase/carbamoylase; Peptidase M20, dimerisation
FOC4g01786	FOC4g01791	-5	127	126	286339	288338	1107	1	Transcription factor, fungi
FOC4g01786	FOC4g01790	-4	127	125	284784	285232	296	0	Ankyrin repeat; Ankyrin repeat-containing domain
FOC4g01786	FOC4g01789	-3	127	124	284168	284488	627	0	NA
FOC4g01786	FOC4g01788	-2	127	123	281934	283541	600	0	DDE superfamily endonuclease, CENP-B-like
FOC4g01786	FOC4g01787	-1	127	122	280823	281334	2597	0	NA
FOC4g01786	FOC4g01786	0	127	121	272019	278226	0	0	AMP-dependent synthetase/ligase; Phosphopantetheine-binding; Acyl carrier protein-like; Trimeric LpxA-like; Polyketide synthase, phosphopantetheine-binding
Cluster:4
Backbone_gene_id	Gene_id	Gene_positions	Chromosome-Contig	Gene_order	5'end	3'end	Gene_distance	Domain_score	Annotated_gene_function
FOC4g01941	FOC4g01941	0	5	24	86586	87635	0	0	Aromatic prenyltransferase, DMATS type
FOC4g01941	FOC4g01940	1	5	23	83144	84153	2433	0	Zinc finger, C2H2-like
FOC4g01941	FOC4g01939	2	5	22	80118	80714	2430	0	Flavoprotein
FOC4g01941	FOC4g01938	3	5	21	78250	79432	686	0	Carboxylyase-related; FMN-binding split barrel-related
FOC4g01941	FOC4g01937	4	5	20	74130	76331	1919	0	Phenylalanine/histidine ammonia-lyase; L-Aspartase-like
FOC4g01941	FOC4g01936	5	5	19	69934	71422	2708	1	O-methyltransferase, family 2
FOC4g01941	FOC4g01935	6	5	18	67752	68788	1146	0	NAD-dependent epimerase/dehydratase
FOC4g01941	FOC4g01934	7	5	17	65848	66496	1256	0	Thiamine pyrophosphate enzyme, C-terminal TPP-binding
FOC4g01941	FOC4g01933	8	5	16	64936	65791	57	1	O-methyltransferase, family 2
Cluster:5
Backbone_gene_id	Gene_id	Gene_positions	Chromosome-Contig	Gene_order	5'end	3'end	Gene_distance	Domain_score	Annotated_gene_function
FOC4g01943	FOC4g01946	-3	5	29	107397	109137	578	1	FAD linked oxidase, N-terminal; FAD-binding, type 2
FOC4g01943	FOC4g01945	-2	5	28	105862	106819	153	0	Protein of unknown function DUF3425
FOC4g01943	FOC4g01944	-1	5	27	104424	105709	2409	0	Aldo/keto reductase; NADP-dependent oxidoreductase domain
FOC4g01943	FOC4g01943	0	5	26	95500	102015	0	1	Beta-ketoacyl synthase; Phosphopantetheine-binding; Acyl carrier protein-like; GroES-like; Alcohol dehydrogenase, C-terminal; Alcohol dehydrogenase GroES-like; Polyketide synthase, KR; Beta-ketoacyl synthase, N-terminal; Beta-ketoacyl synthase, C-terminal; Acyl transferase; Acyl transferase/acyl hydrolase/lysophospholipase; Malonyl-CoA ACP transacylase, ACP-binding; Thiolase-like; Polyketide synt…
Cluster:6
Backbone_gene_id	Gene_id	Gene_positions	Chromosome-Contig	Gene_order	5'end	3'end	Gene_distance	Domain_score	Annotated_gene_function
FOC4g02000	FOC4g02012	-12	5	97	320953	321947	489	1	Short-chain dehydrogenase/reductase SDR; Glucose/ribitol dehydrogenase
FOC4g02000	FOC4g02011	-11	5	96	317007	320464	629	0	Flavin-containing monooxygenase-like
FOC4g02000	FOC4g02010	-10	5	95	315236	316378	643	0	NADH:flavin oxidoreductase/NADH oxidase, N-terminal
FOC4g02000	FOC4g02009	-9	5	94	313496	314593	37	0	Alpha/beta hydrolase fold-3
FOC4g02000	FOC4g02008	-8	5	93	311093	313459	2137	0	NA
FOC4g02000	FOC4g02007	-7	5	92	307184	308956	2159	0	Glycoside hydrolase, family 42, N-terminal; Glycoside hydrolase, catalytic core
FOC4g02000	FOC4g02006	-6	5	91	303877	305025	562	0	Neuraminidase
FOC4g02000	FOC4g02005	-5	5	90	301589	303315	835	1	FAD linked oxidase, N-terminal; FAD-binding, type 2
FOC4g02000	FOC4g02004	-4	5	89	299709	300754	1079	0	Glucose/ribitol dehydrogenase; NmrA-like
FOC4g02000	FOC4g02003	-3	5	88	298214	298630	586	0	NA
FOC4g02000	FOC4g02002	-2	5	87	295920	297628	558	1	Major facilitator superfamily MFS-1; Major facilitator superfamily, general substrate transporter
FOC4g02000	FOC4g02001	-1	5	86	294277	295362	1036	0	Alcohol dehydrogenase, iron-type
FOC4g02000	FOC4g02000	0	5	85	266421	293241	0	1	AMP-dependent synthetase/ligase; Condensation domain; Phosphopantetheine-binding; Acyl carrier protein-like; Polyketide synthase, phosphopantetheine-binding
Cluster:7
Backbone_gene_id	Gene_id	Gene_positions	Chromosome-Contig	Gene_order	5'end	3'end	Gene_distance	Domain_score	Annotated_gene_function
FOC4g02276	FOC4g02278	-2	87	64	180289	181818	1693	1	Transferase
FOC4g02276	FOC4g02277	-1	87	63	177187	178596	1299	0	NA
FOC4g02276	FOC4g02276	0	87	62	167694	175888	0	1	Beta-ketoacyl synthase; Phosphopantetheine-binding; Acyl carrier protein-like; GroES-like; Alcohol dehydrogenase, C-terminal; Methyltransferase type 12; Polyketide synthase, KR; Beta-ketoacyl synthase, N-terminal; Beta-ketoacyl synthase, C-terminal; Acyl transferase; Acyl transferase/acyl hydrolase/lysophospholipase; Malonyl-CoA ACP transacylase, ACP-binding; Thiolase-like; Polyketide synthase, a…
FOC4g02276	FOC4g02275	1	87	61	167047	167579	115	0	NA
FOC4g02276	FOC4g02273	2	87	60	162496	164105	2942	0	NA
FOC4g02276	FOC4g02272	3	87	59	159606	160043	2453	0	NA
FOC4g02276	FOC4g02271	4	87	58	156557	157798	1808	1	Zn(2)-C6 fungal-type DNA-binding domain
FOC4g02276	FOC4g02270	5	87	57	153509	155689	868	1	Transcription factor, fungi
FOC4g02276	FOC4g02269	6	87	56	151071	153212	297	1	Monooxygenase, FAD-binding; Aromatic-ring hydroxylase-like; Thioredoxin-like fold; Phenol hydroxylase, C-terminal dimerisation
FOC4g02276	FOC4g02268	7	87	55	149020	149800	1271	1	Glutathione S-transferase, N-terminal; Glutathione S-transferase, C-terminal; Glutathione S-transferase, C-terminal-like; Thioredoxin-like fold
Cluster:8
Backbone_gene_id	Gene_id	Gene_positions	Chromosome-Contig	Gene_order	5'end	3'end	Gene_distance	Domain_score	Annotated_gene_function
FOC4g02459	FOC4g02470	-11	19	77	241561	243261	58	1	Zn(2)-C6 fungal-type DNA-binding domain; Transcription factor, fungi
FOC4g02459	FOC4g02469	-10	19	76	239602	241503	1817	0	NA
FOC4g02459	FOC4g02468	-9	19	75	235877	237785	665	0	Bacterial alpha-L-rhamnosidase; Six-hairpin glycosidase-like
FOC4g02459	FOC4g02467	-8	19	74	234763	235212	714	0	Bacterial alpha-L-rhamnosidase; Six-hairpin glycosidase-like
FOC4g02459	FOC4g02466	-7	19	73	232036	234049	6	0	Domain of unknown function DUF3533
FOC4g02459	FOC4g02465	-6	19	72	231122	232030	679	1	Short-chain dehydrogenase/reductase SDR; Glucose/ribitol dehydrogenase; Polyketide synthase/Fatty acid synthase, KR
FOC4g02459	FOC4g02464	-5	19	71	229301	230443	757	0	NA
FOC4g02459	FOC4g02463	-4	19	70	226147	228544	1406	0	NA
FOC4g02459	FOC4g02462	-3	19	69	222839	224741	207	0	NA
FOC4g02459	FOC4g02461	-2	19	68	220874	222632	616	1	Major facilitator superfamily MFS-1; Major facilitator superfamily, general substrate transporter
FOC4g02459	FOC4g02460	-1	19	67	218782	220258	324	0	Fumarate lyase; Delta crystallin; L-Aspartase-like; Adenylosuccinate lyase C-terminal metazoa/fungi; Lyase 1, N-terminal
FOC4g02459	FOC4g02459	0	19	66	213424	218458	0	1	AMP-dependent synthetase/ligase; Short-chain dehydrogenase/reductase SDR; Glucose/ribitol dehydrogenase
FOC4g02459	FOC4g02458	1	19	65	211390	212525	899	1	Oxoglutarate/iron-dependent oxygenase
FOC4g02459	FOC4g02457	2	19	64	209141	210508	882	0	DAHP synthetase, class II
FOC4g02459	FOC4g02456	3	19	63	205992	208748	393	0	NA
FOC4g02459	FOC4g02455	4	19	62	201514	204828	1164	0	NA
FOC4g02459	FOC4g02454	5	19	61	199318	201155	359	0	NA
FOC4g02459	FOC4g02453	6	19	60	195133	197829	1489	0	Glutamine amidotransferase class-I, C-terminal; Carbamoyl-phosphate synthase, GATase domain; ADC synthase; Anthranilate synthase component II/delta crystallin; Anthranilate synthase component I, N-terminal; Glutamine amidotransferase superfamily; Chorismate binding, C-terminal
FOC4g02459	FOC4g02452	7	19	59	189965	194681	452	1	ABC transporter-like; ATPase, AAA+ type, core; CDR ABC transporter; ABC-2 type transporter
FOC4g02459	FOC4g02451	8	19	58	187814	189624	341	1	ABC transporter-like; ABC-2 type transporter
FOC4g02459	FOC4g02450	9	19	57	185063	186866	948	1	General substrate transporter; Major facilitator superfamily, general substrate transporter
FOC4g02459	FOC4h16848	10	19	56	182738	183196	1867	0	NA
FOC4g02459	FOC4g02449	11	19	55	182735	184354	3	0	NA
FOC4g02459	FOC4h16840	12	19	54	182303	182695	40	0	NA
FOC4g02459	FOC4g02448	13	19	53	180404	182236	67	1	Transcription factor, fungi
Cluster:9
Backbone_gene_id	Gene_id	Gene_positions	Chromosome-Contig	Gene_order	5'end	3'end	Gene_distance	Domain_score	Annotated_gene_function
FOC4g03571	FOC4g03573	-2	273	184	515680	517407	719	1	Major facilitator superfamily MFS-1; Major facilitator superfamily, general substrate transporter
FOC4g03571	FOC4g03572	-1	273	183	513210	514961	165	1	Major facilitator superfamily MFS-1; Major facilitator superfamily, general substrate transporter
FOC4g03571	FOC4g03571	0	273	182	507540	513045	0	0	AMP-dependent synthetase/ligase; Acyl carrier protein-like; Male sterility, NAD-binding
FOC4g03571	FOC4g03570	1	273	181	505844	506695	845	0	Phospholipase/carboxylesterase
FOC4g03571	FOC4g03569	2	273	180	505100	505732	112	0	NA
FOC4g03571	FOC4g03568	3	273	179	502235	504531	569	1	NA
FOC4g03571	FOC4g03567	4	273	178	500643	501116	1119	0	NA
FOC4g03571	FOC4g03566	5	273	177	498586	500550	93	1	Amino acid/polyamine transporter I; Amino acid permease domain
FOC4g03571	FOC4g03565	6	273	176	496522	497994	592	0	Multi antimicrobial extrusion protein
FOC4g03571	FOC4g03564	7	273	175	494348	495655	867	0	Multi antimicrobial extrusion protein
FOC4g03571	FOC4g03563	8	273	174	492121	493560	788	0	Ureohydrolase
FOC4g03571	FOC4g03562	9	273	173	490854	491969	152	0	NA
FOC4g03571	FOC4g03561	10	273	172	490426	490641	213	1	Zn(2)-C6 fungal-type DNA-binding domain
FOC4g03571	FOC4g03560	11	273	171	488746	489282	1144	0	NA
FOC4g03571	FOC4g03559	12	273	170	488318	488533	213	1	Zn(2)-C6 fungal-type DNA-binding domain
Cluster:10
Backbone_gene_id	Gene_id	Gene_positions	Chromosome-Contig	Gene_order	5'end	3'end	Gene_distance	Domain_score	Annotated_gene_function
FOC4g03675	FOC4g03687	-12	273	303	791292	792969	907	1	Major facilitator superfamily MFS-1; Major facilitator superfamily, general substrate transporter
FOC4g03675	FOC4g03686	-11	273	302	789224	790385	535	1	Pyridine nucleotide-disulphide oxidoreductase, class-II; FAD-dependent pyridine nucleotide-disulphide oxidoreductase
FOC4g03675	FOC4g03685	-10	273	301	787262	788689	1410	1	1-aminocyclopropane-1-carboxylate synthase; Aminotransferase, class I/classII; Pyridoxal phosphate-dependent transferase, major domain
FOC4g03675	FOC4g03684	-9	273	300	784723	785852	266	0	Aminotransferase, class V/Cysteine desulfurase; Pyridoxal phosphate-dependent transferase, major domain
FOC4g03675	FOC4g03683	-8	273	299	783129	784457	109	0	NA
FOC4g03675	FOC4g03682	-7	273	298	782325	783020	1766	0	Asp/Glu racemase; Asp/Glu/hydantoin racemase
FOC4g03675	FOC4g03681	-6	273	297	780212	780559	80	0	NA
FOC4g03675	FOC4g03680	-5	273	296	779072	780132	1482	0	NA
FOC4g03675	FOC4g03679	-4	273	295	776426	777590	956	0	NA
FOC4g03675	FOC4g03678	-3	273	294	773608	775470	1165	0	Flavin-containing monooxygenase-like
FOC4g03675	FOC4g03677	-2	273	293	771125	772443	972	0	NA
FOC4g03675	FOC4g03676	-1	273	292	769069	770153	443	0	Nitrilase/cyanide hydratase and apolipoprotein N-acyltransferase
FOC4g03675	FOC4g03675	0	273	291	767495	768626	0	0	Aromatic prenyltransferase, DMATS type
FOC4g03675	FOC4g03674	1	273	290	766005	767016	479	0	NA
FOC4g03675	FOC4g03673	2	273	289	764679	765767	238	1	Aldo/keto reductase; NADP-dependent oxidoreductase domain
Cluster:11
Backbone_gene_id	Gene_id	Gene_positions	Chromosome-Contig	Gene_order	5'end	3'end	Gene_distance	Domain_score	Annotated_gene_function
FOC4g03689	FOC4g03694	-5	273	311	821628	823710	947	1	Cytochrome P450; Cytochrome P450, E-class, CYP52
FOC4g03689	FOC4g03693	-4	273	310	818843	820681	588	1	Major facilitator superfamily MFS-1; Major facilitator superfamily, general substrate transporter
FOC4g03689	FOC4g03692	-3	273	309	816711	818255	407	1	Major facilitator superfamily MFS-1; Major facilitator superfamily, general substrate transporter
FOC4g03689	FOC4g03691	-2	273	308	815231	816304	1662	0	Alcohol dehydrogenase superfamily, zinc-containing; GroES-like; Alcohol dehydrogenase, C-terminal; Alcohol dehydrogenase GroES-like; Polyketide synthase, enoylreductase
FOC4g03689	FOC4g03690	-1	273	307	813080	813569	36	0	Beta-ketoacyl synthase; Beta-ketoacyl synthase, N-terminal; Thiolase-like
FOC4g03689	FOC4g03689	0	273	306	798974	813044	0	1	Beta-ketoacyl synthase; AMP-dependent synthetase/ligase; Condensation domain; Phosphopantetheine-binding; Acyl carrier protein-like; Male sterility, NAD-binding; Methyltransferase type 12; Polyketide synthase, KR; Beta-ketoacyl synthase, N-terminal; Beta-ketoacyl synthase, C-terminal; Acyl transferase; Acyl transferase/acyl hydrolase/lysophospholipase; Malonyl-CoA ACP transacylase, ACP-binding; T…
FOC4g03689	FOC4g03688	1	273	305	794976	798181	793	0	Glycoside hydrolase, family 32; Concanavalin A-like lectin/glucanase; Glycosyl hydrolases family 32, N-terminal; Glycosyl hydrolase family 43, five-bladed beta-propellor domain
FOC4g03689	FOC4h17123	2	273	304	792730	792948	2028	0	NA
FOC4g03689	FOC4g03687	3	273	303	791292	792969	21	1	Major facilitator superfamily MFS-1; Major facilitator superfamily, general substrate transporter
FOC4g03689	FOC4g03686	4	273	302	789224	790385	907	1	Pyridine nucleotide-disulphide oxidoreductase, class-II; FAD-dependent pyridine nucleotide-disulphide oxidoreductase
FOC4g03689	FOC4g03685	5	273	301	787262	788689	535	1	1-aminocyclopropane-1-carboxylate synthase; Aminotransferase, class I/classII; Pyridoxal phosphate-dependent transferase, major domain
Cluster:12
Backbone_gene_id	Gene_id	Gene_positions	Chromosome-Contig	Gene_order	5'end	3'end	Gene_distance	Domain_score	Annotated_gene_function
FOC4g03847	FOC4g03857	-9	95	135	331563	333202	1419	1	Cytochrome P450; Cytochrome P450, E-class, group I
FOC4g03847	FOC4g03856	-8	95	134	329225	330144	2176	0	NA
FOC4g03847	FOC4g03855	-7	95	133	326010	327049	2222	0	NA
FOC4g03847	FOC4g03854	-6	95	132	322628	323788	1033	0	NA
FOC4g03847	FOC4g03853	-5	95	131	320320	321595	529	1	Cytochrome P450; Cytochrome P450, E-class, group I
FOC4g03847	FOC4g03852	-4	95	130	318364	319791	457	1	Cytochrome P450
FOC4g03847	FOC4g03851	-3	95	129	316876	317907	171	0	Short-chain dehydrogenase/reductase SDR
FOC4g03847	FOC4g03850	-2	95	128	315090	316705	953	1	Cytochrome P450; Cytochrome P450, E-class, CYP52
FOC4g03847	FOC4g03849	-1	95	127	312993	314137	2566	1	Alcohol dehydrogenase superfamily, zinc-containing; GroES-like; Alcohol dehydrogenase, C-terminal; Alcohol dehydrogenase GroES-like; Polyketide synthase, enoylreductase
FOC4g03847	FOC4g03847	0	95	126	298838	310427	0	1	Beta-ketoacyl synthase; AMP-dependent synthetase/ligase; Condensation domain; Phosphopantetheine-binding; Acyl carrier protein-like; Male sterility, NAD-binding; Methyltransferase type 12; Polyketide synthase, KR; Beta-ketoacyl synthase, N-terminal; Beta-ketoacyl synthase, C-terminal; Acyl transferase; Acyl transferase/acyl hydrolase/lysophospholipase; Malonyl-CoA ACP transacylase, ACP-binding; T…
Cluster:13
Backbone_gene_id	Gene_id	Gene_positions	Chromosome-Contig	Gene_order	5'end	3'end	Gene_distance	Domain_score	Annotated_gene_function
FOC4g04177	FOC4g04180	-2	69	101	255314	256156	245	1	Beta-lactamase-like
FOC4g04177	FOC4g04179	-1	69	100	253394	255069	3415	0	Carboxylesterase, type B
FOC4g04177	FOC4g04177	0	69	99	240821	249979	0	1	Beta-ketoacyl synthase; Phosphopantetheine-binding; Acyl carrier protein-like; GroES-like; Alcohol dehydrogenase, C-terminal; Alcohol dehydrogenase GroES-like; Polyketide synthase, KR; Beta-ketoacyl synthase, N-terminal; Beta-ketoacyl synthase, C-terminal; Acyl transferase; Acyl transferase/acyl hydrolase/lysophospholipase; Malonyl-CoA ACP transacylase, ACP-binding; Thiolase-like; Polyketide synt…
FOC4g04177	FOC4g04176	1	69	98	239678	239992	829	0	YCII-related; Dimeric alpha-beta barrel
FOC4g04177	FOC4g04175	2	69	97	237264	239026	652	0	Aspartate/glutamate/uridylate kinase; Amino acid-binding ACT
FOC4g04177	FOC4g04174	3	69	96	235774	236627	637	0	Serine hydrolase
FOC4g04177	FOC4g04173	4	69	95	233586	235123	651	0	Alpha/beta hydrolase fold-1; Homoserine acetyltransferase
FOC4g04177	FOC4g04172	5	69	94	232168	233498	88	0	NA
FOC4g04177	FOC4g04171	6	69	93	228795	229906	2262	1	Alcohol dehydrogenase superfamily, zinc-containing; GroES-like; Alcohol dehydrogenase, C-terminal; Alcohol dehydrogenase GroES-like; Polyketide synthase, enoylreductase
FOC4g04177	FOC4g04170	7	69	92	227525	228646	149	1	Alcohol dehydrogenase superfamily, zinc-containing; GroES-like; Alcohol dehydrogenase, C-terminal; Polyketide synthase, enoylreductase
FOC4g04177	FOC4g04169	8	69	91	225420	225809	1716	0	Aegerolysin
FOC4g04177	FOC4g04168	9	69	90	223159	224660	760	0	Cys/Met metabolism, pyridoxal phosphate-dependent enzyme; O-acetylhomoserine/O-acetylserine sulfhydrylase; Pyridoxal phosphate-dependent transferase, major domain
FOC4g04177	FOC4g04167	10	69	89	219132	222498	661	0	AMP-dependent synthetase/ligase; Phosphopantetheine-binding; Acyl carrier protein-like; Male sterility, NAD-binding
FOC4g04177	FOC4g04166	11	69	88	216910	218356	776	0	FMN-dependent dehydrogenase; Alpha-hydroxy acid dehydrogenase, FMN-dependent
FOC4g04177	FOC4g04165	12	69	87	213480	214730	2180	1	Zn(2)-C6 fungal-type DNA-binding domain
Cluster:14
Backbone_gene_id	Gene_id	Gene_positions	Chromosome-Contig	Gene_order	5'end	3'end	Gene_distance	Domain_score	Annotated_gene_function
FOC4g04228	FOC4g04236	-8	69	157	417086	418165	665	1	Oxoglutarate/iron-dependent oxygenase
FOC4g04228	FOC4g04235	-7	69	156	415957	416421	1253	1	Oxoglutarate/iron-dependent oxygenase
FOC4g04228	FOC4g04234	-6	69	155	413508	414704	3085	1	Major facilitator superfamily MFS-1; Major facilitator superfamily, general substrate transporter
FOC4g04228	FOC4g04233	-5	69	154	408727	410423	531	1	Major facilitator superfamily MFS-1; Major facilitator superfamily, general substrate transporter
FOC4g04228	FOC4g04232	-4	69	153	404992	408196	1733	1	Transcription factor, fungi
FOC4g04228	FOC4g04231	-3	69	152	402417	403259	1636	0	NA
FOC4g04228	FOC4g04230	-2	69	151	399714	400781	752	0	Alcohol dehydrogenase superfamily, zinc-containing; GroES-like; Alcohol dehydrogenase, C-terminal; Alcohol dehydrogenase GroES-like; Polyketide synthase, enoylreductase
FOC4g04228	FOC4g04229	-1	69	150	397841	398962	541	0	NA
FOC4g04228	FOC4g04228	0	69	149	385035	397300	0	1	Beta-ketoacyl synthase; AMP-dependent synthetase/ligase; Condensation domain; Phosphopantetheine-binding; Acyl carrier protein-like; Male sterility, NAD-binding; Methyltransferase type 12; Polyketide synthase, KR; Beta-ketoacyl synthase, N-terminal; Beta-ketoacyl synthase, C-terminal; Acyl transferase; Acyl transferase/acyl hydrolase/lysophospholipase; Malonyl-CoA ACP transacylase, ACP-binding; T…
FOC4g04228	FOC4g04227	1	69	148	381874	382851	2184	0	Aminoglycoside phosphotransferase; Protein kinase-like domain
FOC4g04228	FOC4g04226	2	69	147	379755	381464	410	0	Aminoglycoside phosphotransferase; Catalase-related immune responsive; Protein kinase-like domain; Catalase-related subgroup; Catalase-like domain, haem-dependent
FOC4g04228	FOC4g04225	3	69	146	377610	379345	410	0	Catalase-related immune responsive; Catalase-related subgroup; Catalase-like domain, haem-dependent
FOC4g04228	FOC4g04224	4	69	145	374916	376804	806	0	Glucose-methanol-choline oxidoreductase, N-terminal; Glucose-methanol-choline oxidoreductase, C-terminal; Glucose-methanol-choline oxidoreductase
FOC4g04228	FOC4g04223	5	69	144	373546	374274	642	0	NA
FOC4g04228	FOC4g04222	6	69	143	368970	370700	2846	1	Sugar/inositol transporter; General substrate transporter; Major facilitator superfamily, general substrate transporter
Cluster:15
Backbone_gene_id	Gene_id	Gene_positions	Chromosome-Contig	Gene_order	5'end	3'end	Gene_distance	Domain_score	Annotated_gene_function
FOC4g05318	FOC4g05318	0	111	21	49097	51079	0	0	Beta-ketoacyl synthase; Beta-ketoacyl synthase, N-terminal; Beta-ketoacyl synthase, C-terminal; Thiolase-like; Polyketide synthase, beta-ketoacyl synthase domain
FOC4g05318	FOC4g05317	1	111	20	45508	47085	2012	1	Major facilitator superfamily MFS-1; Major facilitator superfamily, general substrate transporter
Cluster:16
Backbone_gene_id	Gene_id	Gene_positions	Chromosome-Contig	Gene_order	5'end	3'end	Gene_distance	Domain_score	Annotated_gene_function
FOC4g05608	FOC4g05619	-12	111	326	748295	750301	419	1	Zn(2)-C6 fungal-type DNA-binding domain; Transcription factor, fungi
FOC4g05608	FOC4g05618	-11	111	325	745927	747876	1286	0	Heterokaryon incompatibility
FOC4g05608	FOC4g05617	-10	111	324	743691	744641	1391	0	NA
FOC4g05608	FOC4g05615	-9	111	323	741074	742300	1883	0	NAD-dependent epimerase/dehydratase
FOC4g05608	FOC4g05614	-8	111	322	737513	739191	2817	1	Major facilitator superfamily MFS-1; Major facilitator superfamily, general substrate transporter
FOC4g05608	FOC4g05613	-7	111	321	732537	734696	1160	0	Copper amine oxidase; Copper amine oxidase, C-terminal; Copper amine oxidase, N2-terminal; Copper amine oxidase, N-terminal
FOC4g05608	FOC4h16608	-6	111	320	730915	731377	3327	0	NA
FOC4g05608	FOC4g05612	-5	111	319	727427	727588	1637	0	NA
FOC4g05608	FOC4h16583	-4	111	318	724737	725790	203	0	NA
FOC4g05608	FOC4g05611	-3	111	317	723996	725993	473	0	Peptidase S9/S15; Galactose-binding domain-like; Peptidase S15/CocE/NonD, C-terminal
FOC4g05608	FOC4g05610	-2	111	316	722825	723523	544	0	Scytalone dehydratase
FOC4g05608	FOC4g05609	-1	111	315	719713	722281	119	1	Major facilitator superfamily MFS-1; Major facilitator superfamily, general substrate transporter
FOC4g05608	FOC4g05608	0	111	314	718214	719594	0	0	Aromatic prenyltransferase, DMATS type
FOC4g05608	FOC4g05607	1	111	313	716804	717841	373	0	Alpha/beta hydrolase fold-1; Epoxide hydrolase-like
FOC4g05608	FOC4h16582	2	111	312	714483	714647	2157	0	NA
FOC4g05608	FOC4g05606	3	111	311	714483	716239	0	1	Cytochrome P450; Cytochrome P450, E-class, group IV
FOC4g05608	FOC4g05605	4	111	310	712712	713712	771	0	UbiA prenyltransferase
FOC4g05608	FOC4g05604	5	111	309	710836	712414	298	0	Transferase
FOC4g05608	FOC4g05603	6	111	308	708697	710379	457	0	UDP-glucuronosyl/UDP-glucosyltransferase
FOC4g05608	FOC4g05602	7	111	307	707344	708225	472	0	Chloroperoxidase
FOC4g05608	FOC4g05601	8	111	306	706165	706920	424	1	Short-chain dehydrogenase/reductase SDR; Glucose/ribitol dehydrogenase
FOC4g05608	FOC4g05600	9	111	305	704583	705464	701	0	Chloroperoxidase
FOC4g05608	FOC4g05599	10	111	304	703332	704159	424	1	Short-chain dehydrogenase/reductase SDR; Glucose/ribitol dehydrogenase
Cluster:17
Backbone_gene_id	Gene_id	Gene_positions	Chromosome-Contig	Gene_order	5'end	3'end	Gene_distance	Domain_score	Annotated_gene_function
FOC4g05939	FOC4g05939	0	111	653	1538511	1558358	0	0	AMP-dependent synthetase/ligase; Condensation domain; Phosphopantetheine-binding; Acyl carrier protein-like
FOC4g05939	FOC4g05938	1	111	652	1536240	1537471	1040	0	Glycoside hydrolase, family 10; Glycoside hydrolase, catalytic core
FOC4g05939	FOC4g05937	2	111	651	1533996	1535681	559	1	Cytochrome P450; Cytochrome P450, E-class, group I
FOC4g05939	FOC4g05936	3	111	650	1532505	1533602	394	0	Terpenoid synthase
FOC4g05939	FOC4g05935	4	111	649	1529736	1531150	1355	0	NA
FOC4g05939	FOC4g05934	5	111	648	1527699	1529219	517	0	NA
FOC4g05939	FOC4g05933	6	111	647	1524622	1526619	1080	0	Six-hairpin glycosidase-like; Galactose-binding domain-like
FOC4g05939	FOC4g05932	7	111	646	1522167	1524197	425	0	NA
FOC4g05939	FOC4g05931	8	111	645	1520135	1521996	171	0	NA
FOC4g05939	FOC4g05930	9	111	644	1517677	1519432	703	1	Amino acid/polyamine transporter I; Amino acid permease domain
Cluster:18
Backbone_gene_id	Gene_id	Gene_positions	Chromosome-Contig	Gene_order	5'end	3'end	Gene_distance	Domain_score	Annotated_gene_function
FOC4g07548	FOC4g07549	-1	135	492	1546897	1548407	226	1	Protein of unknown function DUF791; Major facilitator superfamily, general substrate transporter
FOC4g07548	FOC4g07548	0	135	491	1538866	1546671	0	0	AMP-dependent synthetase/ligase; Condensation domain; Phosphopantetheine-binding; Acyl carrier protein-like
FOC4g07548	FOC4g07546	1	135	490	1534844	1535534	3332	0	NA
FOC4g07548	FOC4g07545	2	135	489	1532784	1533893	951	0	Alcohol dehydrogenase superfamily, zinc-containing; GroES-like; Polyketide synthase, enoylreductase
FOC4g07548	FOC4g07544	3	135	488	1530252	1532092	692	1	Major facilitator superfamily MFS-1; Major facilitator superfamily, general substrate transporter
Cluster:19
Backbone_gene_id	Gene_id	Gene_positions	Chromosome-Contig	Gene_order	5'end	3'end	Gene_distance	Domain_score	Annotated_gene_function
FOC4g07641	FOC4g07658	-15	3	24	69885	71287	646	1	Major facilitator superfamily MFS-1; Major facilitator superfamily, general substrate transporter
FOC4g07641	FOC4g07657	-14	3	23	66840	69239	359	1	Zn(2)-C6 fungal-type DNA-binding domain; Protein of unknown function DUF3468
FOC4g07641	FOC4g07656	-13	3	22	64902	66481	2545	1	Zn(2)-C6 fungal-type DNA-binding domain
FOC4g07641	FOC4g07653	-12	3	21	60399	62357	824	1	Major facilitator superfamily MFS-1; Major facilitator superfamily, general substrate transporter
FOC4g07641	FOC4g07652	-11	3	20	58403	59575	134	0	NA
FOC4g07641	FOC4g07651	-10	3	19	54284	58269	858	0	AMP-dependent synthetase/ligase; Crotonase, core
FOC4g07641	FOC4g07650	-9	3	18	52833	53426	139	0	Thioesterase superfamily
FOC4g07641	FOC4g07649	-8	3	17	51522	52694	1309	0	Protein of unknown function DUF3468
FOC4g07641	FOC4g07648	-7	3	16	49241	50213	580	0	NmrA-like
FOC4g07641	FOC4g07647	-6	3	15	47758	48661	151	1	Short-chain dehydrogenase/reductase SDR; Glucose/ribitol dehydrogenase
FOC4g07641	FOC4g07646	-5	3	14	45838	47607	475	1	Transcription factor, fungi
FOC4g07641	FOC4g07645	-4	3	13	44848	45363	1113	0	Carboxylesterase, type B
FOC4g07641	FOC4g07644	-3	3	12	42549	43735	784	0	Carboxylesterase, type B
FOC4g07641	FOC4g07643	-2	3	11	40872	41765	197	0	NA
FOC4g07641	FOC4g07642	-1	3	10	38687	40675	1299	0	NA
FOC4g07641	FOC4g07641	0	3	9	36327	37388	0	0	Aromatic prenyltransferase, DMATS type
FOC4g07641	FOC4g07640	1	3	8	34846	36255	72	0	Methyltransferase type 11
FOC4g07641	FOC4g07639	2	3	7	29940	31876	2970	0	Transcription factor, fungi
FOC4g07641	FOC4g07638	3	3	6	27308	29274	666	1	Cytochrome P450; Cytochrome P450, E-class, group I
Cluster:20
Backbone_gene_id	Gene_id	Gene_positions	Chromosome-Contig	Gene_order	5'end	3'end	Gene_distance	Domain_score	Annotated_gene_function
FOC4g07672	FOC4g07680	-9	3	49	135356	136161	2377	1	Short-chain dehydrogenase/reductase SDR
FOC4g07672	FOC4h17155	-8	3	48	132671	132979	1213	0	NA
FOC4g07672	FOC4g07679	-7	3	47	131458	134261	339	1	NA
FOC4g07672	FOC4g07678	-6	3	46	129554	131119	282	0	DDE superfamily endonuclease, CENP-B-like
FOC4g07672	FOC4g07677	-5	3	45	127470	129272	994	0	NA
FOC4g07672	FOC4g07676	-4	3	44	125438	126476	598	0	NA
FOC4g07672	FOC4g07675	-3	3	43	121951	124840	766	0	NA
FOC4g07672	FOC4g07674	-2	3	42	116664	121185	983	1	ABC transporter, transmembrane domain; ABC transporter-like; ATPase, AAA+ type, core; ABC transporter, transmembrane domain, type 1
FOC4g07672	FOC4g07673	-1	3	41	114311	115681	3211	0	Ketopantoate reductase ApbA/PanE; 6-phosphogluconate dehydrogenase, C-terminal-like; Ketopantoate reductase ApbA/PanE, N-terminal; Ketopantoate reductase ApbA/PanE, C-terminal
FOC4g07672	FOC4g07672	0	3	40	101684	111100	0	0	AMP-dependent synthetase/ligase; Condensation domain; Phosphopantetheine-binding; Acyl carrier protein-like; Polyketide synthase, phosphopantetheine-binding
FOC4g07672	FOC4g07671	1	3	39	99136	100756	928	0	Nucleoside phosphorylase domain
FOC4g07672	FOC4g07670	2	3	38	97899	98974	162	0	NA
FOC4g07672	FOC4g07669	3	3	37	94331	96509	1390	1	Zn(2)-C6 fungal-type DNA-binding domain
FOC4g07672	FOC4g07668	4	3	36	91051	93887	444	0	Flavin-containing amine oxidase; Amine oxidase
FOC4g07672	FOC4g07667	5	3	35	89190	90664	387	0	NA
FOC4g07672	FOC4h17138	6	3	34	87352	87772	1418	0	NA
FOC4g07672	FOC4g07666	7	3	33	86985	88738	367	0	NA
FOC4g07672	FOC4h17154	8	3	32	86957	87312	28	0	NA
FOC4g07672	FOC4g07665	9	3	31	84740	86018	939	0	NA
FOC4g07672	FOC4g07664	10	3	30	83315	84151	589	0	NA
FOC4g07672	FOC4g07663	11	3	29	80209	82414	901	1	Monooxygenase, FAD-binding; Aromatic-ring hydroxylase-like; Thioredoxin-like fold; Phenol hydroxylase, C-terminal dimerisation
Cluster:21
Backbone_gene_id	Gene_id	Gene_positions	Chromosome-Contig	Gene_order	5'end	3'end	Gene_distance	Domain_score	Annotated_gene_function
FOC4g08827	FOC4g08839	-12	21	22	57313	59002	2439	1	Major facilitator superfamily MFS-1; Major facilitator superfamily, general substrate transporter
FOC4g08827	FOC4g08838	-11	21	21	53888	54874	184	0	PLC-like phosphodiesterase, TIM beta/alpha-barrel domain
FOC4g08827	FOC4g08837	-10	21	20	52984	53704	2173	0	NA
FOC4g08827	FOC4g08836	-9	21	19	50124	50811	205	0	NA
FOC4g08827	FOC4g08835	-8	21	18	48222	49919	349	0	Glycoside hydrolase, family 42, N-terminal; Glycoside hydrolase, catalytic core
FOC4g08827	FOC4g08834	-7	21	17	46641	47873	1132	0	NA
FOC4g08827	FOC4g08833	-6	21	16	43741	45509	132	1	Sugar/inositol transporter; General substrate transporter; Major facilitator superfamily, general substrate transporter
FOC4g08827	FOC4g08832	-5	21	15	41900	43609	516	1	Cytochrome P450; Cytochrome P450, E-class, group I
FOC4g08827	FOC4g08831	-4	21	14	39414	41384	765	0	NA
FOC4g08827	FOC4g08830	-3	21	13	37150	38649	835	0	NA
FOC4g08827	FOC4g08829	-2	21	12	35536	36315	252	0	Beta-ketoacyl synthase; Beta-ketoacyl synthase, N-terminal; Thiolase-like; Polyketide synthase, beta-ketoacyl synthase domain
FOC4g08827	FOC4g08828	-1	21	11	35024	35284	835	0	NA
FOC4g08827	FOC4g08827	0	21	10	23751	34189	0	1	Acyltransferase ChoActase/COT/CPT; Beta-ketoacyl synthase; Phosphopantetheine-binding; Acyl carrier protein-like; GroES-like; Alcohol dehydrogenase, C-terminal; Methyltransferase type 12; Polyketide synthase, KR; Beta-ketoacyl synthase, N-terminal; Beta-ketoacyl synthase, C-terminal; Acyl transferase; Acyl transferase/acyl hydrolase/lysophospholipase; Malonyl-CoA ACP transacylase, ACP-binding; Th…
FOC4g08827	FOC4h16867	1	21	9	21954	22789	962	0	NA
FOC4g08827	FOC4g08826	2	21	8	21873	23320	81	0	NA
FOC4g08827	FOC4g08825	3	21	7	20541	21011	862	0	NA
FOC4g08827	FOC4g08824	4	21	6	17686	18688	1853	0	Isocitrate lyase/phosphorylmutase; Pyruvate/Phosphoenolpyruvate kinase
FOC4g08827	FOC4g08823	5	21	5	15374	16973	713	1	Major facilitator superfamily MFS-1; Major facilitator superfamily, general substrate transporter
FOC4g08827	FOC4g08822	6	21	4	13755	14439	935	0	NA
FOC4g08827	FOC4g08821	7	21	3	11754	13420	335	1	Cytochrome P450; Cytochrome P450, E-class, group I
Cluster:22
Backbone_gene_id	Gene_id	Gene_positions	Chromosome-Contig	Gene_order	5'end	3'end	Gene_distance	Domain_score	Annotated_gene_function
FOC4g09766	FOC4h17085	-8	26	303	800342	800756	321	1	FAD linked oxidase, N-terminal; FAD-binding, type 2
FOC4g09766	FOC4g09773	-7	26	302	799412	801077	1105	1	FAD linked oxidase, N-terminal; FAD-binding, type 2
FOC4g09766	FOC4g09772	-6	26	301	797216	798307	753	0	NA
FOC4g09766	FOC4g09771	-5	26	300	796056	796463	1726	0	NA
FOC4g09766	FOC4g09770	-4	26	299	792908	794330	2300	0	NA
FOC4g09766	FOC4g09769	-3	26	298	788458	790608	931	1	FAD linked oxidase, N-terminal; Berberine/berberine-like; FAD-binding, type 2
FOC4g09766	FOC4g09768	-2	26	297	785651	787527	1293	0	NA
FOC4g09766	FOC4g09767	-1	26	296	782934	784358	905	0	Domain of unknown function DUF3533
FOC4g09766	FOC4g09766	0	26	295	775770	782029	0	0	AMP-dependent synthetase/ligase; Condensation domain; Phosphopantetheine-binding; Acyl carrier protein-like; Polyketide synthase, phosphopantetheine-binding
FOC4g09766	FOC4g09765	1	26	294	773802	774674	1096	0	Crotonase, core
FOC4g09766	FOC4g09764	2	26	293	770010	770984	2818	0	Acyl-CoA N-acyltransferase; Siderophore biosynthesis protein, conserved domain
FOC4g09766	FOC4g09763	3	26	292	766236	768120	1890	1	Major facilitator superfamily MFS-1; Major facilitator superfamily, general substrate transporter
Cluster:23
Backbone_gene_id	Gene_id	Gene_positions	Chromosome-Contig	Gene_order	5'end	3'end	Gene_distance	Domain_score	Annotated_gene_function
FOC4g10542	FOC4g10546	-5	175	291	920765	921850	273	1	Short-chain dehydrogenase/reductase SDR; Glucose/ribitol dehydrogenase
FOC4g10542	FOC4g10545	-4	175	290	917504	920492	288	0	DSBA-like thioredoxin domain; Thioredoxin-like fold
FOC4g10542	FOC4g10544	-3	175	289	916522	917216	197	0	Dihydrofolate reductase domain; Dihydrofolate reductase
FOC4g10542	FOC4g10543	-2	175	288	915353	916325	1218	0	Ubiquinol-cytochrome c chaperone, CBP3; Ubiquinol-cytochrome c chaperone/UPF0174
FOC4g10542	FOC4h16791	-1	175	287	913965	914135	273	0	Beta-ketoacyl synthase, N-terminal
FOC4g10542	FOC4g10542	0	175	286	913692	915074	0	0	Beta-ketoacyl synthase; Beta-ketoacyl synthase, N-terminal; Thiolase-like; Polyketide synthase, beta-ketoacyl synthase domain
FOC4g10542	FOC4h16809	1	175	285	910097	910591	3101	0	Oligopeptide transporter OPT superfamily
FOC4g10542	FOC4g10541	2	175	284	910094	912899	3	0	Oligopeptide transporter OPT superfamily
FOC4g10542	FOC4g10540	3	175	283	902355	908608	1486	1	Transcription factor, fungi
Cluster:24
Backbone_gene_id	Gene_id	Gene_positions	Chromosome-Contig	Gene_order	5'end	3'end	Gene_distance	Domain_score	Annotated_gene_function
FOC4g10834	FOC4g10847	-13	175	612	1894677	1896273	475	1	Peptidase M24, structural domain; Peptidase M24B, X-Pro dipeptidase/aminopeptidase P N-terminal
FOC4g10834	FOC4g10846	-12	175	611	1892978	1894202	1103	0	NA
FOC4g10834	FOC4g10845	-11	175	610	1890876	1891875	3144	1	Pyridine nucleotide-disulphide oxidoreductase, class-II; FAD-dependent pyridine nucleotide-disulphide oxidoreductase
FOC4g10834	FOC4g10844	-10	175	609	1886698	1887732	1234	0	NA
FOC4g10834	FOC4g10843	-9	175	608	1884463	1885464	641	0	NmrA-like
FOC4g10834	FOC4g10842	-8	175	607	1882045	1883822	1760	0	Peptidase A1; Peptidase aspartic
FOC4g10834	FOC4g10841	-7	175	606	1878597	1880285	671	0	RIO kinase; Protein kinase-like domain; Serine/threonine-protein kinase Rio1; RIO-like kinase
FOC4g10834	FOC4g10840	-6	175	605	1876297	1877926	525	1	Transcription factor, fungi
FOC4g10834	FOC4g10839	-5	175	604	1873125	1875772	835	1	Zn(2)-C6 fungal-type DNA-binding domain; Transcription factor, fungi
FOC4g10834	FOC4g10838	-4	175	603	1868074	1872290	1258	0	RNA-dependent RNA polymerase, eukaryotic-type
FOC4g10834	FOC4g10837	-3	175	602	1862982	1866816	2456	0	Choline transporter-like
FOC4g10834	FOC4g10836	-2	175	601	1859090	1860526	1630	1	Amino acid/polyamine transporter I; Amino acid permease domain
FOC4g10834	FOC4g10835	-1	175	600	1856960	1857460	2881	0	Amino acid/polyamine transporter I; Amino acid permease domain
FOC4g10834	FOC4g10834	0	175	599	1850225	1854079	0	1	AMP-dependent synthetase/ligase; Short-chain dehydrogenase/reductase SDR; Glucose/ribitol dehydrogenase; Phosphopantetheine-binding; Acyl carrier protein-like; Male sterility, NAD-binding; Polyketide synthase/Fatty acid synthase, KR
Cluster:25
Backbone_gene_id	Gene_id	Gene_positions	Chromosome-Contig	Gene_order	5'end	3'end	Gene_distance	Domain_score	Annotated_gene_function
FOC4g13280	FOC4g13282	-2	83	144	375644	376718	2597	1	Short-chain dehydrogenase/reductase SDR; Glucose/ribitol dehydrogenase
FOC4g13280	FOC4g13281	-1	83	143	370275	373047	451	0	Oligopeptide transporter OPT superfamily
FOC4g13280	FOC4g13280	0	83	142	362347	369824	0	0	AMP-dependent synthetase/ligase; Condensation domain; Acyl carrier protein-like
Cluster:26
Backbone_gene_id	Gene_id	Gene_positions	Chromosome-Contig	Gene_order	5'end	3'end	Gene_distance	Domain_score	Annotated_gene_function
FOC4g16177	FOC4g16181	-4	22	780	2558066	2560960	1379	1	Zn(2)-C6 fungal-type DNA-binding domain; Zinc finger, C2H2-type; Zinc finger, C2H2-like
FOC4g16177	FOC4g16180	-3	22	779	2555212	2556687	1503	0	NA
FOC4g16177	FOC4g16179	-2	22	778	2553308	2553709	1817	0	Dimeric alpha-beta barrel; Stress responsive alpha-beta barrel
FOC4g16177	FOC4g16178	-1	22	777	2549502	2551491	3397	1	Major facilitator superfamily MFS-1; Major facilitator superfamily, general substrate transporter
FOC4g16177	FOC4g16177	0	22	776	2541271	2546105	0	0	Beta-ketoacyl synthase; Beta-ketoacyl synthase, N-terminal; Beta-ketoacyl synthase, C-terminal; Acyl transferase; Acyl transferase/acyl hydrolase/lysophospholipase; Malonyl-CoA ACP transacylase, ACP-binding; Thiolase-like; Polyketide synthase, acyl transferase domain; Polyketide synthase, dehydratase domain; Polyketide synthase, beta-ketoacyl synthase domain
FOC4g16177	FOC4g16176	1	22	775	2536443	2538982	2289	1	Beta-ketoacyl synthase; Acyl carrier protein-like; GroES-like; Polyketide synthase, KR; Polyketide synthase, phosphopantetheine-binding; Polyketide synthase/Fatty acid synthase, KR; Polyketide synthase, enoylreductase
FOC4g16177	FOC4g16175	2	22	774	2532579	2535707	736	1	O-methyltransferase, family 2
Cluster:27
Backbone_gene_id	Gene_id	Gene_positions	Chromosome-Contig	Gene_order	5'end	3'end	Gene_distance	Domain_score	Annotated_gene_function
FOC4g16377	FOC4g16391	-13	22	994	3167324	3169103	1243	1	Amino acid/polyamine transporter I; Amino acid permease domain
FOC4g16377	FOC4g16390	-12	22	993	3164780	3166081	1597	0	NA
FOC4g16377	FOC4g16389	-11	22	992	3162344	3163183	1189	1	GCN5-related N-acetyltransferase (GNAT) domain; Acyl-CoA N-acyltransferase
FOC4g16377	FOC4g16388	-10	22	991	3159083	3161155	1329	1	Short-chain dehydrogenase/reductase SDR; Glucose/ribitol dehydrogenase
FOC4g16377	FOC4g16387	-9	22	990	3156891	3157754	822	0	NA
FOC4g16377	FOC4g16386	-8	22	989	3155373	3156069	1315	0	NA
FOC4g16377	FOC4g16385	-7	22	988	3153307	3154058	377	0	NA
FOC4g16377	FOC4g16384	-6	22	987	3150722	3152930	531	0	NA
FOC4g16377	FOC4g16383	-5	22	986	3149451	3150191	735	0	NA
FOC4g16377	FOC4g16382	-4	22	985	3146996	3148716	456	1	Monooxygenase, FAD-binding; Aromatic-ring hydroxylase-like
FOC4g16377	FOC4g16381	-3	22	984	3144465	3146540	571	1	Major facilitator superfamily MFS-1; Major facilitator superfamily, general substrate transporter
FOC4g16377	FOC4g16380	-2	22	983	3143279	3143894	2266	0	Flavin-containing monooxygenase-like
FOC4g16377	FOC4g16379	-1	22	982	3140164	3141013	1986	0	Flavin-containing monooxygenase-like
FOC4g16377	FOC4g16377	0	22	981	3130865	3138178	0	1	Beta-ketoacyl synthase; GroES-like; Alcohol dehydrogenase GroES-like; Polyketide synthase, KR; Beta-ketoacyl synthase, N-terminal; Beta-ketoacyl synthase, C-terminal; Acyl transferase; Acyl transferase/acyl hydrolase/lysophospholipase; Malonyl-CoA ACP transacylase, ACP-binding; Thiolase-like; Polyketide synthase, acyl transferase domain; Polyketide synthase, phosphopantetheine-binding; Polyketide…
FOC4g16377	FOC4g16376	1	22	980	3129375	3129901	964	0	NA
FOC4g16377	FOC4g16375	2	22	979	3126558	3127230	2145	0	NA
FOC4g16377	FOC4h16942	3	22	978	3124428	3124520	2038	0	NA
FOC4g16377	FOC4g16374	4	22	977	3124080	3126105	348	1	Transcription factor, fungi
FOC4g16377	FOC4g16373	5	22	976	3121936	3123514	566	1	Transcription factor, fungi
Cluster:28
Backbone_gene_id	Gene_id	Gene_positions	Chromosome-Contig	Gene_order	5'end	3'end	Gene_distance	Domain_score	Annotated_gene_function
FOC4g16547	FOC4g16562	-15	22	1172	3611279	3612790	468	1	Zn(2)-C6 fungal-type DNA-binding domain
FOC4g16547	FOC4g16561	-14	22	1171	3606766	3610811	551	1	Major facilitator superfamily MFS-1; Major facilitator superfamily, general substrate transporter
FOC4g16547	FOC4g16560	-13	22	1170	3604632	3606215	3350	0	FAD dependent oxidoreductase
FOC4g16547	FOC4g16559	-12	22	1169	3599526	3601282	969	0	Aldehyde dehydrogenase domain; Aldehyde/histidinol dehydrogenase
FOC4g16547	FOC4g16558	-11	22	1168	3597482	3598557	167	1	Short-chain dehydrogenase/reductase SDR; Glucose/ribitol dehydrogenase
FOC4g16547	FOC4g16557	-10	22	1167	3595605	3597315	1642	1	Sugar/inositol transporter; General substrate transporter; Major facilitator superfamily, general substrate transporter
FOC4g16547	FOC4g16556	-9	22	1166	3592498	3593963	1740	0	NA
FOC4g16547	FOC4g16555	-8	22	1165	3585899	3590758	3072	0	Glycoside hydrolase, family 3, N-terminal; Glycoside hydrolase, family 3, C-terminal; Glycoside hydrolase, catalytic core
FOC4g16547	FOC4g16554	-7	22	1164	3581729	3582827	163	1	Monooxygenase, FAD-binding; Aromatic-ring hydroxylase-like
FOC4g16547	FOC4g16553	-6	22	1163	3580823	3581566	47	0	Cytochrome P450; Cytochrome P450, E-class, group I
FOC4g16547	FOC4g16552	-5	22	1162	3579761	3580776	219	0	Cytochrome P450
FOC4g16547	FOC4g16551	-4	22	1161	3577721	3579542	191	1	Tetracycline resistance protein, TetB; Major facilitator superfamily MFS-1; Major facilitator superfamily, general substrate transporter
FOC4g16547	FOC4g16550	-3	22	1160	3576713	3577530	1010	0	Serine hydrolase
FOC4g16547	FOC4g16549	-2	22	1159	3574641	3575703	149	0	NA
FOC4g16547	FOC4g16548	-1	22	1158	3572813	3574492	457	0	UDP-glucuronosyl/UDP-glucosyltransferase
FOC4g16547	FOC4g16547	0	22	1157	3561216	3572356	0	1	Beta-ketoacyl synthase; Phosphopantetheine-binding; Acyl carrier protein-like; GroES-like; Alcohol dehydrogenase, C-terminal; Alcohol dehydrogenase GroES-like; Methyltransferase type 12; Polyketide synthase, KR; Beta-ketoacyl synthase, N-terminal; Beta-ketoacyl synthase, C-terminal; Acyl transferase; Acyl transferase/acyl hydrolase/lysophospholipase; Malonyl-CoA ACP transacylase, ACP-binding; Thi…
Cluster:29
Backbone_gene_id	Gene_id	Gene_positions	Chromosome-Contig	Gene_order	5'end	3'end	Gene_distance	Domain_score	Annotated_gene_function
FOC4g17357	FOC4g17357	0	22	2002	6229336	6238523	0	0	Beta-ketoacyl synthase; Phosphopantetheine-binding; Acyl carrier protein-like; Male sterility, NAD-binding; Beta-ketoacyl synthase, N-terminal; Beta-ketoacyl synthase, C-terminal; Acyl transferase; Acyl transferase/acyl hydrolase/lysophospholipase; Thiolase-like; Polyketide synthase, acyl transferase domain; Polyketide synthase, phosphopantetheine-binding; Polyketide synthase, beta-ketoacyl synth…
FOC4g17357	FOC4g17356	1	22	2001	6227602	6228813	523	1	O-methyltransferase, family 2; O-methyltransferase, COMT, eukaryota
FOC4g17357	FOC4g17355	2	22	2000	6225455	6227094	508	1	Monooxygenase, FAD-binding; Aromatic-ring hydroxylase-like
FOC4g17357	FOC4g17354	3	22	1999	6223458	6224596	859	0	Alcohol dehydrogenase superfamily, zinc-containing; GroES-like; Alcohol dehydrogenase GroES-like; Polyketide synthase, enoylreductase
FOC4g17357	FOC4g17353	4	22	1998	6221351	6222489	969	0	Alcohol dehydrogenase superfamily, zinc-containing; GroES-like; Alcohol dehydrogenase GroES-like; Polyketide synthase, enoylreductase
FOC4g17357	FOC4g17352	5	22	1997	6219721	6220518	833	1	Short-chain dehydrogenase/reductase SDR; Glucose/ribitol dehydrogenase
FOC4g17357	FOC4g17351	6	22	1996	6217251	6219155	566	1	Zn(2)-C6 fungal-type DNA-binding domain; Aflatoxin regulatory protein
Cluster:30
Backbone_gene_id	Gene_id	Gene_positions	Chromosome-Contig	Gene_order	5'end	3'end	Gene_distance	Domain_score	Annotated_gene_function
FOC4h16843	FOC4g02522	1	19	134	390449	411408	0	1	AMP-dependent synthetase/ligase; Condensation domain; Phosphopantetheine-binding; Acyl carrier protein-like; Polyketide synthase, phosphopantetheine-binding
FOC4h16843	FOC4g02521	2	19	133	387938	388737	1712	0	NA
FOC4h16843	FOC4g02520	3	19	132	384332	386252	1686	1	Cytochrome P450; Cytochrome P450, E-class, group I

## Sheet: Table S9
Table S9. The number of genes encoding putative G-protein coupled receptors encoded in F. oxysporum f. sp. cubense.
Classes	Foc1	Foc4
Class A. rhodopsin-like family	4	4
Class B. secretin receptor	5	4
Class D. fungal mating pheromone receptor	2	2
Class E. cAMP receptor	1	1
GPR1 like	1	1
mPR like	4	3
STM1 like	2	2
Pth11 like	94	93
Note: GPR1 that associates with the GPA2p (G protein alpha subunit) functions in a Ras-indepent pathways in Sacchaaromyces cerevisiae;mPR is involved in steroid-mediated signalling in human; STM1 is required for recognition of nitrogen starvation signals in Schizosaccharomyces pombe; Pth11 is charaterized to be involved in host surface recognition and pathogenesis in Magnaporthe grisea.

## Sheet: Table S10
Table S10. Families of protein kinases in Foc1 and Foc4.
Kinase family	Foc1	Foc4
AGC group	11	11
CAMP group	17	19
CK group	2	3
CMGC group	25	27
other group	23	25
PDHK group	2	2
PIKK group	2	2
RIO group	1	1
STE group	11	13
TOTAL	94	103

[truncated: 6 more sheets: Table S11, Table S12, Table S13, Table S14, Table S15, Sheet3]
